# Supplementary material for: Altered transcriptome-proteome coupling indicates aberrant proteostasis in Parkinson’s disease
Source: iScience. 2023 Jan 4;26(2):105925. doi: 10.1016/j.isci.2023.105925 (PMC9874017; doi:10.1016/j.isci.2023.105925)
Supplement: Table S1. Cohort demographic and experimental information, related to STAR Methods - Experimental model and subject details [file mmc2.xlsx]

## Sheet: TableS1
RNAseq_id	reporter.intensity.id	Group acronym	Cohort	Age(years)	Sex	Age of onset (years)	Disease duration (years)	PMI (hours)	Pathology Diagnosis	Fam. History of PD	Cause of death	Drugs last year of life	Braak_LB
SL283586	Reporter.intensity.7.7	PD	Park West	88	M	76.88	11.12	30	PD	no		Levodopa	6
SL283598	Reporter.intensity.6.2	PD	Park West	82	M	69.86	12.14	46	PD	no		Pramipexole	6
SL283596	Reporter.intensity.5.2	PD	Park West	81	F	67.63	13.37	15	PD	no		Carbidopa/Levodopa/Entacapone	5
SL283592	Reporter.intensity.6.1	PD	Park West	69	M	62.6	6.4	57	PD	no		Carbidopa/Levodopa/Entacapone	4
SL283588	Reporter.intensity.6.9	PD	Park West	72	M	63.1	8.9	48	PD	no		Carbidopa/Levodopa/eÉntacapone	6
SL283600	Reporter.intensity.9.10	PD	Park West	78	F	66.19	11.81	24	PD	no		Levodopa	6
SL283594	Reporter.intensity.5.9	PD	Park West	82	M	71.94	10.06	84	PD	no		Pramipexole	6
SL283590	Reporter.intensity.9.5	PD	Park West	95	M	86.56	8.44	48	PD	yes (1 sibling possible PD)			NA
SL283602	Reporter.intensity.9.1	PD	Park West	90	F	80.18	9.82	24	PD	no		Levodopa	5
SL283608	Reporter.intensity.5.10	PD	Park West	80	F	64.61	15.39	48	PD	no		Levodopa	6
SL283604	Reporter.intensity.6.6	PD	Park West	72	F	62.43	9.57	72	PD	no		Carbidopa/Levodopa/Entacapone	6
SL283606	Reporter.intensity.5.8	PD	Park West	74	M	61.61	12.39	24	PD	yes (father and 1 sibling possible PD)			6
SL283610	Reporter.intensity.5.7	PD	Park West	86	F	75.66	10.34	60	PD	yes (1 sibling possible PD)			6
SL283612	Reporter.intensity.9.2	PD	Park West	85	M	73.62	11.38	33	PD	no		Levodopa	6
SL283614	Reporter.intensity.6.8	PD	Park West	83	F	68.73	14.27	33	PD	no		Levodopa	6
SL283591	Reporter.intensity.8.5	HA	Neuromics Tissue Bank	86	F	NA	NA	72	Control	no			NA
SL283587	Reporter.intensity.8.7	HA	Neuromics Tissue Bank	87	M	NA	NA	36	Control	no			NA
SL283597	Reporter.intensity.9.7	HA	Neuromics Tissue Bank	66	F	NA	NA	43	Control	no			NA
SL283603	Reporter.intensity.8.1	HA	Neuromics Tissue Bank	63	M	NA	NA	24	Control	no			NA
SL283589	Reporter.intensity.8.10	HA	Neuromics Tissue Bank	87	M	NA	NA	48	Control	no			NA
SL283605	Reporter.intensity.4.1	HA	Neuromics Tissue Bank	63	F	NA	NA	48	Control	no			NA
SL283593	Reporter.intensity.4.7	HA	Neuromics Tissue Bank	85	F	NA	NA	72	Control	no			NA
SL283618	Reporter.intensity.2.10	HA	Neuromics Tissue Bank	88	F	NA	NA	48	Control	no			NA
SL283601	Reporter.intensity.4.6	HA	Neuromics Tissue Bank	65	M	NA	NA	48	Control	no			NA
SL283611	Reporter.intensity.3.5	YG	Neuromics Tissue Bank	0.02	F	NA	NA	48	Control	NA	SIDS		NA
SL283607	Reporter.intensity.1.4	YG	Neuromics Tissue Bank	0.38	F	NA	NA	NA	Control	NA	SIDS		NA
SL283609	Reporter.intensity.1.8	YG	Neuromics Tissue Bank	0.17	M	NA	NA	NA	Control	NA	SIDS		NA
SL283615	Reporter.intensity.1.1	YG	Neuromics Tissue Bank	0 (36 weeks gestation)	M	NA	NA	24	Control	NA	SIDS		NA
