# Supplementary material for: Altered transcriptome-proteome coupling indicates aberrant proteostasis in Parkinson’s disease
Source: iScience. 2023 Jan 4;26(2):105925. doi: 10.1016/j.isci.2023.105925 (PMC9874017; doi:10.1016/j.isci.2023.105925)
Supplement: Table S2. Correlation coefficients, related to Figure 2 [file mmc3.csv]

gene_name	HA	PD	YG
A2M	0.477217411354598	0.0992748395756075	-0.257210217450737
AAK1	0.226300395596541	0.26920815302008	0.862940596102853
AARS	0.646842759786928	0.325519688435147	-0.988239125610999
AASDHPPT	-0.0703813042275834	0.034330051585682	0.0231944401867159
ABAT	0.65602600124074	-0.135510305261402	0.848215647199506
ABCA2	0.271527516311938	0.327479148344977	0.59992693570505
ABCB8	0.257082585536209	-0.024254360243768	-0.0711911440220719
ABCD3	0.44822005148829	0.382318759056739	0.75133249007304
ABCE1	0.418064065078603	0.30350105040385	0.944995366762525
ABHD10	-0.345389111193328	0.00271934413531997	-0.585175528775433
ABHD12	-0.222285788033651	0.208455737627025	-0.111044468457224
ABHD16A	-0.102700986995278	-0.363891173750037	0.812265249593626
ABI2	0.216056072243153	-0.508757790587245	0.235597473363873
ABLIM1	0.164473582539943	0.0989546277168514	-0.028467345352672
ABLIM2	0.102272636576076	-0.0113555075701987	0.436635222660146
ACAA1	0.369491706428033	-0.175019488556226	-0.00834908639800533
ACAA2	-0.546098981826212	-0.152578978601248	0.521340568641529
ACACA	0.252827226121436	-0.418242084269109	-0.106353883729269
ACADM	0.0596615035069688	0.0652445122309094	0.0329961987677352
ACADSB	0.787893224590699	-0.0226688046482216	0.558136624925988
ACADVL	-0.645058330549379	0.143710093411832	0.137757931498358
ACAT1	0.120369283263161	0.0186795317721402	0.532682089375536
ACAT2	0.598311666248195	0.0930444456692776	0.875296129338564
ACBD7	0.0707217184903719	-0.0084700398309245	-0.781812012234886
ACIN1	0.1168633576815	0.432018322515403	-0.285727141186432
ACLY	0.184640718996531	0.084103455895302	0.705274050765677
ACO1	0.421136556049984	0.374201211723904	0.173226580786878
ACO2	0.047757630761958	0.333625090821914	0.33152434618411
ACOT13	0.783727292979468	-0.242356660528705	0.40602192022027
ACOT7	0.519682271552731	0.360417493987148	-0.278421522476254
ACOX1	0.688000831548442	-0.25164985342751	-0.66681169718035
ACP1	0.154777911283676	-0.31916551732504	-0.999407926244833
ACSF3	-0.457755850068991	0.202438928393335	0.907194521901179
ACSL1	-0.0212071646511696	-0.175279578266221	0.85752090160187
ACSL3	-0.00087351851952238	-0.604823741923537	0.729087284454752
ACSL6	0.691470670138966	0.340066165809895	0.575580071704438
ACSS1	-0.430051894097845	0.0777840970368796	0.840357575717999
ACSS3	-0.332296974196334	0.377728197598494	0.0663336488972022
ACTB	0.25686357804253	0.173779470136091	-0.339376260858054
ACTL6B	0.180159951909745	-0.0816379711632901	0.957179442301269
ACTN1	-0.233348207166362	-0.197144431313122	0.889293378356878
ACTN2	-0.477068302865749	-0.131571241047582	-0.139379346824207
ACTN4	0.193482689101796	0.48671707916259	0.623624711371122
ACTR10	0.106880253072826	-0.148876752342725	0.41897900128029
ACTR1B	0.733358894659051	-0.0112311435383333	-0.61043496454014
ACTR2	-0.43383886136098	0.00944419630043433	-0.606962021264013
ACTR3	-0.565659546320666	-0.275416047032368	0.582353460199546
ACTR3B	-0.3976626986641	-0.0262112356666561	0.314346015190804
ACYP2	0.379176904591172	0.40754537593484	0.0202873450215033
ADAM10	0.202274069207147	0.651824864019765	0.410332728808836
ADAM11	-0.760318242057546	-0.458605668553575	0.138814539980494
ADAM22	0.256087655610079	0.137778303561487	0.135738074195424
ADAM23	-0.158689673941696	0.177529495676249	0.651854496743023
ADCY1	-0.466805429198396	-0.28626251145771	0.909552219485286
ADCY2	0.192079122996067	0.225848439254429	-0.158900868468246
ADD1	-0.224632938222228	0.284200716827466	0.719444399418923
ADD2	0.204482724764849	0.00870853688757263	-0.732458184947132
ADD3	0.481400177595172	0.544555671815577	0.188351667482543
ADH5	-0.353975765228603	0.113397208638863	0.890492813484137
ADO	-0.102083519241258	0.0757377555135071	0.130809504043793
ADORA1	0.727289523706501	-0.563536420469027	0.886880376932416
ADSS	0.679043091918962	-0.168100231282437	-0.240129641075716
AFG3L2	0.421708899491252	0.374689208290803	0.546425332139888
AGAP1	-0.0541199510456263	0.188981625642306	0.904642229301424
AGAP2	0.269036989868674	-0.134397102911926	0.513971324270349
AGAP3	0.516680601317667	0.295414586741686	-0.690765924186149
AGFG2	0.101503835222124	0.594458469093686	0.658404415136893
AGK	0.278500156080622	-0.0486571147006924	0.664650072089624
AGL	0.480375479892588	0.304249519365634	-0.129572496180193
AGPAT1	-0.192309038786397	0.0358617803773465	0.172348471761079
AGPAT3	0.677268930759364	0.127370519769735	-0.990720599935761
AGPAT4	-0.123379608478039	-0.07557975975578	-0.196782596327244
AGPAT5	-0.420200090702413	0.172583308600034	0.0206807027627957
AGRN	0.412867847822838	0.0932958250215181	-0.0158325840035047
AGT	0.166516387274412	0.20586810982684	0.654578139263497
AGTPBP1	0.272945495482855	0.166597484971152	0.585903615880223
AHCY	-0.289365114562348	-0.198524635821734	0.160054234354291
AHCYL1	0.866884686834053	0.427348380041814	0.32545912141327
AHCYL2	0.473446711451004	0.364688872302397	0.775688076180658
AHNAK2	0.685245114384758	0.407204753921665	-0.331697746740733
AHSA1	0.222573399446155	-0.0759921061738137	-0.913561915815632
AIF1L	0.0710833936972645	0.402681897069717	0.949826552030135
AIMP1	-0.596510224250239	0.0306252020118043	0.785829234534432
AK1	0.0442432769857926	0.272887147837935	0.523345728541989
AK2	-0.0316015418111992	0.140218684101807	-0.191164331879023
AK3	-0.302192011237947	0.15689073739291	0.638751991158669
AK4	0.305704961156451	0.313154342012943	-0.941831525504641
AK5	0.479313104053012	0.158808890904701	0.609834600344592
AKAP12	0.0800895735257736	-0.160496179489958	0.897900483363101
AKAP5	0.153735997719811	-0.496103411617584	0.309381428386837
AKT3	0.297106168441962	-0.196688923026628	0.662647509125137
ALAD	-0.0806645489685734	-0.00356941918492079	-0.228086136664118
ALCAM	-0.556460129802211	0.10012337953414	0.705993367525804
ALDH1A1	0.528846383565176	-0.0738132109919388	0.567636289579563
ALDH1L1	0.531927158689073	0.10441225365502	0.375344657110593
ALDH2	0.0553127516308742	0.00658048100013032	-0.0500359827704911
ALDH3A2	0.614993851066616	0.482553293243287	0.471511839642958
ALDH4A1	0.141689768783787	0.29620130469434	0.272135602428847
ALDH5A1	0.4894744461611	0.0489938274667978	0.131437478051588
ALDH6A1	0.650563368066795	0.510309477914238	0.446693251033131
ALDH7A1	0.464347156502785	0.182993828773767	0.635829701671786
ALDH9A1	0.321394838798548	0.224859198033738	-0.663758952820109
ALDOA	0.016643564537594	0.571265502130376	0.995082583444743
ALDOC	0.346482278135384	0.181073058570206	0.942778792865475
AMER2	0.0094449868342238	0.30668405208344	-0.656829819535833
AMPH	-0.203400167374065	0.171392251619546	0.508748807527294
ANK1	0.113700581111255	-0.0980410528352795	0.532918980231436
ANK2	-0.152775484162848	0.167374452010033	-0.055597482987305
ANK3	-0.0370088657364235	0.191589716658315	-0.000793750009032753
ANKFY1	-0.131357019005795	0.787860811089598	-0.393211739874823
ANKIB1	0.16898925352783	0.39864984615502	-0.396797102164516
ANKMY2	-0.0830292832603235	0.346361487215937	0.465345941027179
ANKS1B	0.00215041763303332	0.123535186575602	0.53512707776174
ANLN	-0.0443684646134756	0.307453726135847	-0.414712902322971
ANXA11	-0.0731824893488557	-0.0992073645792587	0.0375579390608772
ANXA5	0.553299645474796	0.342218573529594	0.42621295447697
ANXA6	0.262908733460309	-0.0670088720281059	0.9867251206555
ANXA7	-0.625745560985482	-0.528855315846677	0.0828541460815077
AP1B1	-0.0621830836990768	-0.216767164112641	0.447662885806239
AP1M1	-0.306108161197068	0.115849358662035	0.1966866431381
AP1S1	0.0637284588285983	-0.300371523379673	-0.855011453190232
AP2B1	-0.143800920322629	0.137131277659821	-0.286301123521418
AP2M1	-0.552217440773743	-0.153076409488871	0.178544719499441
AP2S1	-0.236153803609817	0.0274937311634313	-0.151627517511657
AP3B2	-0.266301507066535	-0.285837525919634	0.940934218763366
AP3M2	0.405145169339837	-0.0927495065664894	0.669068860839114
AP3S1	-0.289630752522757	0.123914011950966	0.458983314568926
APBA1	-0.311078517202637	-0.106151287218184	-0.00893353177234213
APEH	0.0943189766218612	0.555409879988949	0.247321268524058
APEX1	0.672412739912988	-0.182323890944898	0.758053891914803
API5	0.56892619615842	-0.0977442667825014	0.972255771766926
APLP1	-0.0616726432980129	-0.0373502640386759	-0.467946690543164
APLP2	-0.821015374082351	-0.161761948222401	0.265036636409679
APMAP	-0.339062664015736	-0.332815970871538	0.823561772959324
APOD	0.256778513288904	0.291742515744443	0.523937898763681
APOE	0.623711700753926	-0.0198559981457923	0.652594698359307
APOL2	0.285438082399512	0.109702041803181	0.445120308817857
APP	-0.116207425064219	-0.311705959734183	-0.203994359898345
APPL2	0.607490596471813	0.518399318479502	0.906531453440908
AQP1	0.639179712680189	-0.185374686786739	0.0949845734107739
AQP4	0.521632133590992	0.585427864428441	0.719029289932319
ARF3	-0.047883743908025	-0.418003415261063	0.203069050329343
ARF4	-0.0668970119812735	-0.141961643723921	0.952468786814566
ARF5	0.64308534744262	-0.152893089775419	0.317024162958898
ARF6	-0.294510930578081	-0.249955256744461	0.881976608360733
ARFGAP2	0.0284697775999273	0.383145168421934	-0.713807288930618
ARFGEF2	-0.280935395301887	-0.0523844435899997	0.748082622283531
ARFGEF3	0.0696788967683974	-0.0490095809099641	0.554330591434675
ARFIP2	-0.137314887698522	-0.148394866723067	-0.209534101324049
ARHGAP1	0.402706804200285	0.207826805743953	0.194115407796525
ARHGAP21	0.140184645823705	0.219572973332692	0.211646341502846
ARHGAP23	0.0265835463534373	0.296786925733312	0.558476810317058
ARHGAP26	-0.376742724783321	-0.0834257510953711	0.471500058217877
ARHGAP32	0.00170337564751423	0.0571212860662488	-0.420467249406618
ARHGAP35	0.300756567496007	-0.040219936339187	-0.503473062695308
ARHGAP39	-0.413359356067214	-0.482552913396962	0.103096957615378
ARHGAP44	-0.241246750298068	-0.10714835549716	0.95915709314874
ARHGAP5	-0.186240901788586	0.178666814523736	0.0239265101366586
ARHGEF11	-0.0740060707514227	0.15684211752688	0.62553226783035
ARHGEF2	-0.465519056644699	0.145124836804945	0.237309509082615
ARHGEF7	-0.535636503869911	0.0711222700078134	0.0363393306932219
ARL1	0.025088831936558	-0.128704810898305	0.0266926168726765
ARL15	-0.138458449902524	0.0316669528622731	0.831695439659301
ARL2	-0.123397739074095	0.230755715281166	-0.202294106380775
ARL3	-0.280416436174844	0.0609170732677592	0.0184650585796002
ARL6IP1	0.0469475449463331	0.259824888845466	0.359345635187718
ARL6IP5	0.281160697918614	-0.0283833958442906	-0.391880813406338
ARL8A	0.0625756535087847	0.105134396063891	0.351302592171387
ARL8B	0.260686205423132	-0.0492901395453477	-0.494719659841395
ARMC1	-0.317431142023342	-0.150161277074192	0.174242051481554
ARMC10	-0.36510488973974	0.0838307972739546	0.500443759335258
ARMT1	0.332319111634869	0.20064350722654	0.394424589247308
ARPC1A	0.250571109187882	0.143421459651716	0.412596338628083
ARPC2	0.0178187640437352	-0.169976411429317	0.835745511903873
ARPC3	-0.288516670730685	0.311624839148422	0.505575157827742
ARPC4	-0.167768597787195	0.0543711415026903	-0.0306544960258397
ARPC5	-0.226450331064725	-0.0963665897065226	0.672650275530354
ARPC5L	-0.284799905955874	-0.156868030293941	0.974330310862783
ARPIN	0.463934335700496	0.473764880813514	0.67879640254313
ARPP19	0.513984885730705	-0.368121341320788	-0.0235956751799563
ARRB1	-0.140031583066927	0.529607512129631	-0.347662832172116
ARVCF	0.321213499121623	0.185233889138021	0.0768500187452654
ASAH1	0.788747698957548	-0.249308095481191	-0.832230330364267
ASAP1	-0.292727796949057	0.00073822213990761	0.268396066119509
ASAP2	0.435736610441553	0.579692162494357	0.883155357651185
ASMTL	-0.26350590196055	0.370008890098125	0.926689188482762
ASPH	-0.164740609232944	0.475491204087426	-0.101798572338832
ASRGL1	0.452056207197461	0.212605984685751	0.583371799349524
ASTN1	-0.370495908685937	0.0651613637240431	0.475907420261981
ATAD1	0.128320312867825	-0.174487376759806	-0.103253749834445
ATCAY	-0.205993843652215	-0.013380532724174	0.28385704962803
ATG4B	-0.306842540220025	0.409570078177456	0.43489153456655
ATG7	0.729219942104733	0.105302864109413	0.21034536789447
ATIC	-0.0741880933558018	0.179678425845587	-0.243101936717056
ATL1	0.383083493329928	0.478981271707671	-0.530203107762917
ATL3	0.348509587747974	0.608619211605497	-0.73605749583964
ATP13A1	-0.263460845972043	0.0390827799264489	0.182153287016381
ATP1A1	0.103584355354195	0.331523643424489	0.627351620227373
ATP1A2	0.183833672963353	-0.461562549989129	0.574462705299341
ATP1A3	-0.0667467729648828	0.635157733096162	-0.0595487582518791
ATP1B1	0.26491252754195	0.477470131469709	-0.0422778797320949
ATP1B2	-0.134542072096254	-0.651465809729304	0.338647297620614
ATP1B3	-0.170787441667401	-0.487052169535539	0.639458195503842
ATP2A2	0.452984752962677	0.21694758691975	0.279529554024809
ATP2B1	-0.168342523943497	0.0765757898479301	0.157849607536585
ATP2B2	0.0866364530637642	0.24288387214226	0.865747752580598
ATP2B3	-0.314774857138844	0.0247774949514094	0.729017976059571
ATP2B4	-0.486174241337661	0.306360924854343	0.678548687509098
ATP6AP1	0.0335589597065151	-0.188799251398817	0.84197922948529
ATP6AP2	-0.413141997980367	-0.203238502356966	-0.557636766077718
ATP6V0A1	-0.550293144471856	0.1035287167919	0.679958025213107
ATP6V0C	-0.101046681320183	0.233599704204299	0.856550686272028
ATP6V0D1	-0.326913837802979	0.283439629671871	-0.0690133551814901
ATP6V1A	-0.147217353595085	0.382908397789225	0.164099367331923
ATP6V1B2	-0.261090263737055	0.517481986990291	0.518368400318155
ATP6V1C1	0.217450964040481	0.292455692105606	0.936208985917265
ATP6V1D	0.36134817090316	0.349812644248213	-0.127714934098317
ATP6V1E1	-0.100337857560302	0.603371529564151	0.200219795671375
ATP6V1F	0.0771247386029984	-0.0772781847249701	0.845692474773387
ATP6V1G1	-0.160375307959852	0.012483842955757	-0.363939420217487
ATP6V1G2	0.265521924116588	0.0788960553724969	0.877982828785253
ATP6V1H	-0.0579045418928842	0.519894447679865	0.734278528898811
ATP8A1	-0.516863694357548	-0.110250241048655	-0.247917814614057
ATP9A	0.302486154135702	-0.28925300610447	0.0414725474632003
ATPAF1	-0.614729095603365	0.461726450640099	-0.63906229318264
ATXN10	0.404809120348424	-0.321884647707036	-0.431062864570909
ATXN2L	-0.751101864121755	-0.506790926845203	0.892294112318524
BABAM1	-0.47892414444897	0.178556236681951	-0.580465792365518
BAG3	0.888619300586846	-0.0222978840408656	0.154082368968236
BAG4	0.094375601073689	-0.00819589059509272	0.24525335322352
BAG5	-0.299518927276599	0.103866869835468	0.646534869814794
BAIAP2	-0.140744060698055	0.0289253046153489	0.682653076673836
BASP1	0.0593226949704305	-0.169761810707567	0.738926084790834
BAZ1B	0.0849449365514233	0.495886201831615	0.206554519107304
BCAN	0.403454043750361	0.1228847570493	0.696635435481751
BCAP29	-0.310113081462618	0.279222425606653	0.945236286397411
BCAP31	-0.123672217377804	-0.158317528423284	0.403807754437778
BCAS1	-0.159418990499354	0.317686015796865	0.356357817549338
BCAS3	-0.265876334350099	-0.276349961382574	0.422633882491701
BCKDHA	-0.0416935170583193	0.688670510239112	0.326657528786873
BCL2L13	0.519169067824211	0.349277218757987	0.91274549308902
BCLAF1	0.228494606151692	-0.0565312325283595	-0.142102988353899
BCR	0.337940563248716	-0.0180243451613861	-0.552967416599376
BDH1	0.230629556603745	0.133937394157064	0.753538014354982
BDH2	0.454031551148422	0.0370719379583434	0.782424066007395
BIN1	0.734339368481264	-0.058827073153416	0.77940046506262
BLOC1S2	0.569907222739224	-0.299618147855523	-0.846887262916822
BMPR2	0.165404996683423	-0.0190178260307999	0.600879704446775
BRAF	0.160859110570969	0.611285786359416	0.705357591434
BRI3BP	0.0360641925597958	0.141791193437946	0.246455803951433
BRK1	-0.567354382678095	-0.0428160239544405	-0.606648390663357
BROX	-0.237407485220887	-0.0645637697532459	0.0555204180307638
BRSK2	-0.379630728993223	-0.136591800034123	0.0601332658061619
BSCL2	0.573073478252289	0.125455255097065	-0.684653316844636
BSG	-0.271963036439751	0.341981908016317	0.442756635381859
BSN	-0.591816689011264	-0.26424059162519	0.805625435712396
BTF3	0.542284894943298	-0.327498546936575	-0.352674306954341
BZW1	0.517991229786464	-0.110777209355158	0.391008162866418
C16orf70	-0.108410514515589	-0.449237155545932	0.655452170134507
C1QBP	0.0346955510574839	0.17078684139338	0.620520939460583
C2CD2L	-0.652816557424913	-0.329338784424885	0.925854421538564
C2CD4C	-0.368113201601532	-0.124327344024802	-0.867607676084965
C2CD5	-0.176386244453907	-0.361863295717706	0.877947595897055
C2orf69	-0.133999971624461	-0.0106126357341885	-0.910708607009125
C3	0.623777950282564	-0.326386175486266	-0.730859623404172
C4B	0.653166562810232	-0.0117375384569892	0.238210505900531
CA2	0.474735490339767	0.327213675888433	-0.458076765107203
CAB39	0.473255168006294	0.10989146669805	0.555955422275237
CAB39L	-0.747970436111987	0.616858513570295	-0.562498327341763
CABP1	-0.0702051072519805	0.061665753144739	0.412125829716863
CACNA1A	0.20879606968298	-0.408712484982456	-0.680685892488217
CACNA1E	-0.231790177950963	-0.225616020120451	0.21409126451418
CACNA2D1	-0.889613678877029	-0.187902222505366	0.979472678201311
CACNA2D2	-0.0324489427347978	-0.671731919364972	-0.983886781997355
CACNA2D3	-0.260443837638104	0.111985032275729	0.688674096066234
CACNB1	0.0767795623131975	-0.421737422010049	0.881285252362314
CACNB3	-0.622340548296188	-0.182239588189558	0.426914379059384
CACNG3	0.205115142247987	0.0550697156001179	-0.35863239038707
CACNG8	0.319074271080325	-0.0834049039706434	-0.335682402238229
CACYBP	0.307774610606426	0.125304079515	-0.964943483294426
CADM1	0.215579322896297	0.114570937655725	0.571839026492363
CADM2	0.222623251080393	0.37175331622809	0.640216690108686
CADM3	-0.19159283669946	-0.116229896159278	0.520629142378488
CADM4	-0.308112383177878	0.259474307833591	-0.548614811719438
CADPS	0.0360439666005224	0.0558504045831963	0.503144542138082
CALCOCO1	0.405666717414591	-0.375433608146179	0.793374104270239
CALD1	0.401320296994121	0.318404818916413	-0.00642427567664357
CALR	-0.0403275189799995	-0.335289165583555	0.408779189865481
CALU	0.474455205492112	0.262369862804258	0.749661168529002
CAMK1D	-0.590715452391283	-0.160816181136619	0.929681746245093
CAMK2A	0.213747881971357	0.0141751694449983	0.98564323502509
CAMK2B	0.0597371580887059	0.0321056478462349	0.512592300531251
CAMK2D	0.48824844495403	0.361377440545661	0.674250086408501
CAMK2G	0.655597504060445	0.336968940622789	0.20602462239808
CAMK4	0.073943569518292	-0.257786347097621	-0.166102757931505
CAMKK1	0.0513559773914173	0.0832752951625257	-0.144043700832397
CAMKK2	0.592357473290997	0.130326519210441	0.597550370316685
CAMKV	-0.263216959347419	-0.04354404561389	0.439188371090348
CAMSAP1	-0.486242406338486	-0.297882157269999	-0.0746514917181217
CAMSAP3	0.329110633560289	-0.194371902638233	0.768803290784324
CAND1	-0.158808369582586	-0.451631886347132	0.82119993626346
CAP1	-0.282087846610056	-0.612705791680446	-0.544960907920283
CAP2	-0.0928397643806093	-0.153845355622368	0.932994476805397
CAPN2	0.258157651669406	0.546937693926024	0.651088316786234
CAPN5	0.821458376116904	0.0466991656997391	-0.135493554614927
CAPNS1	-0.263363679877167	-0.238702491089557	-0.38637827555103
CAPRIN1	0.635887948678534	-0.132724768022991	0.0995901108696811
CAPZA2	-0.265276541320234	-0.100708042567508	0.637885586783998
CAPZB	-0.286779658900823	-0.532710007390077	-0.291006574010202
CARM1	-0.11995600475655	-0.553905158159413	0.300218657518135
CARS	0.102779918104348	0.087188185995245	-0.214481076809894
CASK	0.0249986375968284	-0.7903256400465	0.893140138401496
CASKIN1	-0.135683337625801	-0.547445345485496	0.714106427251624
CAST	0.527277042691681	-0.00161331554441305	0.017037572946202
CAT	0.0995694133945434	0.17542161264291	-0.210482366571271
CBR1	0.298328136705972	0.00285145216526353	0.738096824970927
CBS	0.505957211918798	0.0843835379163176	0.487873591013603
CBX1	-0.791297558699931	-0.165763286916613	0.0494498723481824
CBX3	0.364381379484293	-0.573703861075571	0.75267685714466
CCDC124	-0.262134847494913	-0.0762818847324574	0.98713894138828
CCDC127	0.644226367203535	0.0947274557306166	-0.120540446945768
CCDC136	-0.208050350329201	0.057680259175534	0.566251390909941
CCDC43	-0.473294204718594	-0.459654737322741	-0.860829679499383
CCDC6	-0.277096585339793	-0.374560324426826	0.0568503804157463
CCDC88A	0.335967790380348	0.589545640195499	0.853535168044511
CCDC91	-0.291734843897133	-0.275099505084679	-0.648090417936146
CCK	-0.587197304338171	-0.352784853200881	0.720110130268629
CCT2	0.210364735327115	0.473306121619713	0.895155118075263
CCT3	0.156811936539333	0.399720939559878	0.697399421136185
CCT4	-0.284828490022046	-0.294539017294197	0.863738957435593
CCT5	0.169678669517969	0.713611567603924	0.780885567865282
CCT6A	-0.0841226184800779	0.276318831860323	0.847864127061127
CCT7	0.495244273296307	-0.268839865159361	0.535603018933607
CCT8	0.442232643954727	-0.175814007311087	0.842938685680973
CD200	-0.199697839341357	0.17741713831737	0.981588722174698
CD47	-0.0198308978653444	0.12781057269678	0.358693606396568
CD59	-0.244685140433887	0.156757490255387	-0.500208647675403
CD63	0.407282947860095	-0.470945632312813	0.00506685112885079
CD81	0.420505961375347	0.230098716049309	0.255559776067903
CD9	0.317044690592998	0.193028782041419	0.0439533036816001
CD99L2	0.26229438961903	0.146175766032908	0.863204488276635
CDC37	0.192942482594541	0.0891236520242453	-0.640225431618456
CDC42	0.00395714320183255	0.330205702435817	0.882439724770749
CDC42EP4	0.660756559429024	0.663462699519928	0.255454003049729
CDC5L	-0.128059136491004	-0.766916415291207	0.856748750038086
CDH10	0.070550979348708	0.185857929635845	-0.315707235807237
CDH13	-0.00747151906611558	0.237015888412437	-0.540679885631082
CDH2	0.374228981534732	0.434074821520946	0.532752645319677
CDIP1	-0.538765773119698	0.172913038064543	0.0255024193867797
CDK18	0.225367002682453	-0.0994144396111041	-0.234811648499034
CDK5	-0.284883577114549	0.203941478930919	-0.363745489815451
CDK5RAP3	0.310688974132688	-0.305158657932126	-0.172379383148682
CDS2	-0.17691082286429	0.163792344136466	-0.414011333042671
CELF2	0.126487867805443	-0.275316674896871	-0.0904094351312027
CEND1	-0.530615770437504	0.23547724564829	0.964064403105841
CEP170	0.287028808848288	-0.427814110963042	0.29945500092152
CEP170B	-0.788323766934331	-0.367591130025269	-0.0982265452746397
CETN2	-0.30374333947644	-0.359675961831979	-0.731785170575879
CFH	0.422872269381769	0.096870929439909	0.136251628900203
CFL1	0.0169222651420376	0.379885878321714	0.745018676372931
CFL2	0.554580200402829	0.306109126981153	0.142263272257303
CHGA	-0.340411966736015	0.19464396849572	-0.203553852285689
CHGB	-0.511486482371583	-0.143673796277996	0.186787410233695
CHL1	-0.408832239540146	-0.113049751634363	-0.107411980405967
CHMP1A	0.26080016618818	0.481396613859241	0.35670975511291
CHMP1B	0.366483001865261	0.029371763227195	-0.450902125777238
CHMP2A	-0.18285146131777	-0.317568693069464	0.778044158026895
CHMP3	0.191458179759059	-0.583815672802511	0.0560346660872377
CHMP4B	-0.108503264368654	0.455659893241263	-0.989376844361697
CHMP5	-0.2823178523145	-0.299973605243122	-0.350334554961013
CHMP7	-0.168204814744545	-0.108719155333345	-0.385463378918581
CHORDC1	0.310625718877544	0.534736172902175	0.521852533332078
CIAPIN1	0.0946051595927288	0.178291160042307	-0.84849226585488
CIRBP	0.526693576687196	0.617313038290005	0.858332375598713
CISD1	0.187972462922697	-0.251331957538283	0.036916615548012
CISD2	-0.145055921502005	-0.302012221513484	0.833449918522089
CIT	-0.354140395267465	0.0957495286262599	0.988198761047214
CKAP4	-0.0454181691972302	0.0176730234374124	-0.811015661105566
CKAP5	0.346482273121862	-0.143748184411599	0.696438179358407
CKB	0.746601663577812	0.134250396268981	0.869791390963721
CKMT1A	-0.0305381454828758	0.160468275365124	0.947822233476021
CLASP2	0.509163407276335	0.263527148698554	0.229728218935316
CLCN3	0.281036271872441	0.238911106150275	0.148928888062754
CLCN7	-0.542935556549008	0.267893965465082	0.630254427006539
CLDN10	0.219632087922006	0.239473110883825	0.962678170966005
CLDN11	0.524863496386644	0.357697944442048	-0.182398288548693
CLDND1	0.259707337036998	0.0988462285447027	0.041784623558291
CLEC16A	-0.223387477897362	0.452984499675194	-0.954833544075189
CLIC4	0.355083857738829	0.390424677545442	0.628463605659276
CLIP1	0.652522778745175	0.239521480507818	0.539095707178599
CLIP2	-0.0524923611555226	0.0488421007997231	0.836105275607612
CLPTM1	0.0310075520074802	0.220658408328246	0.227563498568104
CLSTN1	-0.0350702547063716	-0.338404632338245	0.197058714754128
CLTA	0.0428623219615057	0.28817751714065	-0.249529725645623
CLTB	0.191910774156461	0.265382354435439	-0.124700653847139
CLU	0.89438684947068	0.453434531396864	0.208441519246544
CLVS2	0.0100989836422618	-0.165377750922365	-0.891849461892345
CMAS	0.329890740552635	0.499865309894571	0.0161835153409209
CMBL	-0.0779390466607389	0.101017923641133	0.865800206646096
CMPK1	0.514663318270794	0.495503403183637	-0.989474599593591
CMTM4	0.283775961001587	0.364110305923575	0.0513006033535918
CNDP2	0.131835041205928	-0.308656528085336	0.736421414434968
CNKSR2	-0.269460870709775	0.234312337687229	0.0532675591477284
CNN3	0.66170274566037	0.310587034887623	0.783886131358102
CNNM1	0.194131693134056	0.345024918928196	0.581284805459059
CNPY3	0.151790036574156	0.314037242797207	0.374501369392735
CNRIP1	0.289995727239189	0.186359168322519	0.295589350207457
CNTFR	0.393764922406683	0.158524104405103	0.636977641096519
CNTN1	-0.648772256888432	0.173199508358933	-0.327990612134135
CNTN2	0.142776992019703	0.321320323817341	-0.354675668191815
CNTN4	-0.418074689646449	0.0991224077224966	-0.99949708629434
CNTNAP1	0.421432901466043	0.483302076734651	0.19605436720494
CNTNAP2	-0.244810136453188	0.317295821650388	0.808388798734394
COA3	0.698809606759847	0.440982358345419	-0.848268015934796
COASY	0.408947795222966	0.551927848419662	0.610038365469587
COL18A1	-0.115308758712156	0.296075062826489	-0.32437786525038
COL4A1	0.394123625198264	-0.158456159627525	-0.578506470705628
COL4A2	0.177406679751157	0.0930987334093473	-0.71570745598752
COL6A1	0.1056409264501	0.337250076452532	0.719862079079863
COMT	0.118672876633444	0.414472723258029	0.444035966673858
COPA	0.312887415951992	-0.395383585285483	0.34620225586881
COPG1	-0.00810438680689175	-0.312797169010377	-0.0731607349236481
COPS2	-0.214350527250705	-0.266452240474621	0.424251211809584
COPS3	0.144514852536864	0.0208404546166576	0.370779873777489
COPS4	-0.41113387686526	-0.227666577805291	-0.343119104655002
COPS5	-0.0703487172703626	-0.58008193650196	-0.600582375907885
COPS7A	0.37649278948277	-0.434100937712586	0.194143414484436
COPS8	-0.138142871080935	0.306706625130037	0.0808535303736035
COQ9	-0.317610726689252	0.254384128706338	0.65340563779004
CORO1A	0.162020850133453	0.028016236497518	0.712641881035273
CORO2B	-0.00149525104574348	-0.0581168202385501	0.742002972317352
COTL1	0.590705966028435	0.0945795068236692	0.91601318569365
COX20	0.495266582479742	-0.108908727576469	-0.674446814366734
COX4I1	0.042340565777378	0.234575695583764	0.706727237357171
COX5A	0.148118933367184	0.199696292712502	0.751231276488786
COX5B	-0.0449904372564399	-0.00799407135483643	0.775073466385193
COX6A1	0.424115186760878	0.450834163938699	-0.840253894334387
COX6B1	-0.23691810380996	0.318243132668291	-0.190591823737227
COX6C	-0.0660410869413675	0.433755917317026	-0.72365685445081
COX7A2	-0.0836498096713986	0.372355605194954	-0.785958468136822
COX7A2L	0.0305621759072223	0.435827630880968	-0.0246202074929053
COX7B	0.163639555200303	0.321863519372185	0.888624588997548
COX7C	0.122359396200191	0.240056882386661	-0.508972686861712
CPE	0.180760331138413	0.38916952599079	0.247380254096768
CPLX1	0.454793272794811	0.404447400962535	0.941059239536561
CPLX2	0.409698210162444	0.146420148482981	-0.303984054064761
CPNE1	0.139302011734131	0.245732945214702	-0.750343423086342
CPNE3	0.386178265772139	0.272432205880003	0.16232773588549
CPNE4	-0.180405017075147	0.186133437408735	-0.334597965697483
CPNE5	-0.0787234685549854	0.222283425099774	0.95652516969896
CPNE6	-0.285496876868662	-0.0147933984643883	0.899447023718171
CPSF6	0.273097089504371	0.260098246961973	-0.733301774954847
CPT1A	0.303867474288497	0.635728247512962	-0.199949612943458
CRAT	-0.102422942668604	-0.354121151655684	-0.664053143958009
CRELD1	0.066816723140612	0.322304054474246	0.92540214055476
CRIP2	0.10986012085375	0.112573370129764	0.316966345703553
CRK	0.0198027847492624	0.101590402685315	0.546352039782904
CRKL	-0.107549201310701	0.369341299416688	-0.112127468515687
CRMP1	0.0489839601960881	0.310985746764392	0.731547554756294
CRTAC1	-0.178319220952519	-0.0304463404899766	-0.050971284058623
CRTC1	0.383441447338056	0.163566793674293	0.533207641931516
CRYAB	0.234921135195258	0.0300682763815158	0.366391628063516
CRYL1	0.564409259065608	0.18376953986673	0.247564704282307
CRYM	-0.193142608710851	0.327636725444106	0.406603622743661
CS	0.146973539841021	0.406437479508536	-0.219579288561723
CSE1L	-0.0311149818853589	-0.295970566979968	0.576960832227046
CSNK1E	-0.148677695790313	0.45452433694574	-0.393534223628659
CSPG5	-0.146716499132301	-0.00477249136794586	0.819925988831075
CSRP1	0.192606583852885	0.571716827727558	0.338659386762062
CST3	0.429673782948171	0.0168298048718079	0.00432672420332867
CSTB	-0.280440248924743	-0.00906554052867916	0.673708947715669
CTNNA2	0.573420164293508	0.568358057443687	0.48535073115723
CTNNB1	0.151037778682909	-0.157662303285406	-0.33319445982068
CTNND1	0.578734452694294	0.311494803952911	-0.637108896793165
CTPS1	-0.389757721752798	0.379166246198643	-0.498639661456162
CTSB	0.385578278843522	-0.28932907695302	0.78968618860718
CTSD	0.395753504923426	-0.625946752584885	-0.753927935795115
CTTN	-0.313076228946579	-0.0941775288213781	0.454667987167385
CUL1	0.526749334694485	-0.41232705705269	-0.122674582109844
CUL2	-0.0374946999532037	0.145288685105632	0.596624222572808
CUL3	-0.276358773982666	-0.288016178857368	-0.073917254998869
CUTA	-0.105942884824408	-0.13333200408574	0.308353795674104
CXADR	-0.174868120050112	-0.38419324341606	0.44496922977949
CYB5B	0.0846419115984107	0.410136920830732	-0.0810076696773172
CYB5R1	-0.506090401605466	0.100322043276483	0.888361025816986
CYB5R3	-0.036055037622092	0.201480197800302	-0.413402981834368
CYC1	0.630176082313914	-0.0114027895892728	0.974429480049581
CYCS	-0.352655993099136	0.614750372526211	-0.0094642859594802
CYFIP1	0.563150915823388	0.0317864781295086	0.918662808988238
CYFIP2	-0.156992414931844	-0.0610001077303895	0.953124393995301
CYP46A1	0.315135794970081	-0.010565379617869	0.813518990328023
CYTH1	0.117824843295394	0.197957377426044	-0.364875649402819
CYTH3	-0.20261247973046	-0.068107532875282	-0.958159301557475
DAAM1	0.565028678485186	0.11550495865612	-0.289364298790109
DAAM2	-0.219990527483145	-0.0290068518086741	-0.4017846288553
DAG1	-0.0620958905716384	0.333336830081826	-0.0222719084093138
DARS	0.241344377230549	0.644770296310869	0.572273344370788
DAZAP1	-0.0355465587953779	0.540268246081022	0.44986543143216
DBI	0.368469323354737	0.00426541357457203	0.653247192966507
DBN1	-0.347378038753078	-0.698775780444567	0.641278315910333
DBNL	-0.077124875652087	-0.150855967109048	0.762726433262348
DCLK1	0.666055348491773	0.337981139524924	-0.659675514470875
DCLK2	0.269746219985936	0.0760443738203656	0.849593359043172
DCTN1	-0.0384640349537975	-0.0497122535009639	-0.409040455761862
DCTN2	0.181176326343772	0.297833514031673	-0.604060351528261
DCTN3	0.278929245134567	0.012629992059125	0.118503844020932
DCTN6	0.592591069863919	-0.411139969592069	0.21298323918869
DCUN1D1	-0.184400759317117	0.105765748384104	0.659046356055023
DCXR	0.688585771043923	0.271802791749626	-0.167260828227537
DDAH1	-0.232555398309475	0.569986853819888	0.46449097486201
DDB1	-0.429684548371219	-0.333337187472312	0.785468797819959
DDHD2	-0.348466506686574	0.189376771037817	-0.165457391691388
DDOST	0.675146487064566	-0.195801194973112	0.813068046268599
DDRGK1	-0.10376212848003	-0.128231115100265	-0.783639436740018
DDX1	0.373518678758718	-0.112071467431629	0.764370329763715
DDX17	-0.259189533049474	0.597682818281134	-0.356438081164756
DDX39B	0.311838562334229	0.0020356578438186	-0.243653689213435
DECR1	0.483075616197185	0.210748905715256	-0.0660139661500064
DENND1A	-0.289848445653585	0.357587533776729	-0.938071065177928
DENR	-0.211271350640963	-0.022486659822492	-0.208588371704201
DFFA	0.0628129598681739	0.394156584483286	0.526837107114967
DGKB	-0.24041600446144	0.235246552017885	0.553745330887932
DGKI	0.140759980870639	0.130876272500666	-0.177370258739904
DGKZ	-0.591601173976294	0.0137716083041187	0.966528276247653
DHCR7	-0.481849249377932	-0.00385678706293822	0.470902423832615
DHRS7	-0.387490747727254	-0.0386015534855875	0.0580192078024883
DHX9	-0.10899503425945	-0.464315400612387	0.734271969227922
DIP2B	0.0413853809854773	0.388706785059719	0.325955351754448
DIRAS1	0.305008444596099	-0.00732060411602101	0.102734709098195
DIRAS2	-0.176671584979469	0.0233900105911204	-0.160109236100649
DKK3	-0.457025515082514	-0.0986232685812346	-0.029327868889348
DLAT	0.390717458696332	0.141974334757855	0.084950300848928
DLD	0.639971029598797	0.62221326402454	0.643765404894613
DLG2	0.220383042560174	0.143282868499273	0.473242880646104
DLG3	-0.0963151807377429	0.0670237071306842	0.626094122157475
DLG4	-0.507244184987179	-0.185175646275297	0.957176907506003
DLGAP1	-0.0722626358737263	-0.510332140507019	0.88001437873757
DLGAP2	-0.444734970402401	-0.308919119668283	0.693444203267864
DLGAP3	0.141457054784729	0.151694945914672	0.841560079416911
DLGAP4	-0.448832385928338	0.0224743313381802	-0.881808587504649
DMD	-0.0977366599425721	-0.238322307302327	0.61394271452204
DMTN	0.314710721243749	-0.406878370599689	0.278389129128849
DMWD	0.48260446113393	-0.151945279507582	0.59345496634576
DMXL2	0.143245213408907	0.0276039174655392	0.418012172154591
DNAJA1	0.353570663117679	-0.207498933383417	0.823523892191341
DNAJA2	-0.29935938385492	-0.584859244951699	0.998455954743754
DNAJA3	0.243146399386274	0.330555839165785	0.199494053568585
DNAJA4	0.18164987588935	-0.320994371837134	0.302073818258858
DNAJB1	-0.2400735006986	-0.257896525366536	0.593952792412067
DNAJB11	0.158434979048789	-0.675998277728491	0.812479191806126
DNAJB2	0.519639647763041	-0.0966920480103269	0.253188596042041
DNAJB4	0.710151696094354	-0.193058781419832	0.924243551742479
DNAJB6	-0.189714569779286	-0.222292780332957	0.435773064684952
DNAJC19	0.263968084378738	-0.290073749748442	-0.653209327181768
DNAJC6	0.295923204688228	0.200190982950876	-0.304197922727575
DNAJC7	0.302938569600377	-0.340634531714173	0.248916265817232
DNM1	-0.0423952562869077	0.363414684721976	0.876830418449374
DNM2	0.0818750568641118	0.150659368230132	0.512563836166987
DNM3	0.0303834766697673	0.176899911075938	-0.620282948282775
DOC2A	0.438834849767389	0.0046606761936324	-0.0633200179816006
DOCK3	-0.0161595329381784	-0.00604440724406145	-0.402830984775754
DOCK9	0.313079694347165	0.0568040216210023	-0.510158769888746
DPP10	-0.321559999602263	0.280137725875602	-0.794046325475205
DPP6	-0.675686263708272	-0.175505850431471	0.643725398088782
DPP7	-0.0141718588082983	0.133863855229828	0.733415690527008
DPYSL4	0.382588503047122	0.344276651415749	0.930200093155773
DPYSL5	0.498904315843199	0.395882728122069	0.927431961993226
DRG1	0.0159146672535058	-0.329246866175272	-0.556819096343338
DST	0.566359728371098	0.519094515810948	-0.720478829900919
DSTN	-0.0674743717209147	0.0921553073889979	0.738010771952751
DTD1	-0.170255031239019	0.23394537983091	0.641714273356938
DTNA	0.590565554795677	0.584013205659649	-0.685318198599664
DUSP3	-0.318620541498996	-0.125323935176125	0.885794804992879
DYNC1I1	0.476289736059399	0.091051629676627	0.0238525537361243
DYNC1I2	-0.0330481636746503	0.169831944930699	0.620490349932615
DYNC1LI1	0.453691477688179	-0.366068370229134	0.988202626069285
DYNC1LI2	-0.371781244383036	0.36382887059294	-0.562931414184314
DYNLL1	0.266865813433209	-0.053611785866369	0.796571139354293
DYNLL2	-0.227485962922938	0.136590697942095	0.0229929969976466
ECH1	-0.106513700193945	0.309309396373784	0.650088500271306
ECHDC1	0.194233142869199	-0.0515124655978072	0.790216518050112
ECHS1	0.510715453455774	-0.111741968251611	-0.547391233257326
EDF1	0.381333588959799	-0.441392708713456	0.399265440648882
EEF1A2	0.343580822607448	0.200319245526792	0.403916807249623
EEF1B2	0.348702881501452	0.32448113672137	0.429750484158025
EEF1D	-0.63044478702333	0.479751624663595	-0.0914238471568549
EEF1G	-0.344765624559495	0.299112230402166	0.337287373154265
EEF2	0.184530514806036	-0.594431293633435	0.985248068268089
EFHD2	0.393953218594043	0.143794021405294	-0.245560954750307
EFNB2	0.237770836458084	0.209151481020689	0.994161649039561
EFR3B	-0.0919303561021973	0.111188261508358	-0.132360850156624
EFTUD2	-0.0585409188171352	-0.216875952382489	0.401296858465589
EHD1	0.482709707027765	0.363341607309693	0.949304812548269
EHD3	-0.632358541898016	-0.150729079882767	0.413620248304963
EIF2S1	-0.0233492544106544	-0.491816293397673	0.963694412118023
EIF2S2	0.409099793797998	-0.238789046230589	0.922568365030803
EIF3E	0.343704099709041	-0.506055646899193	0.672093998446876
EIF3F	-0.0678102208062342	0.477273960046728	0.670111052017026
EIF3H	-0.392639534516638	-0.381686279512753	0.520352615307994
EIF3I	-0.348835671178362	-0.216099492353766	0.79248768323438
EIF3K	-0.177158941770592	-0.109417848796048	-0.635848139069799
EIF3L	0.164663598670444	-0.73693989046412	-0.94953831455649
EIF3M	-0.124388435696613	-0.106769215802928	-0.903610161322949
EIF4A1	0.291975898130995	-0.432798905904987	0.723446179113429
EIF4A2	0.677620392558655	-0.206946112928419	0.618198639112355
EIF4A3	-0.112930451625651	-0.462747690568975	0.865433540444092
EIF4B	0.46958549512388	-0.220632717035607	0.825406510449811
EIF4E	0.064338935087272	-0.3809456223028	0.607824995468983
EIF4G2	0.293283793680615	-0.227244258000498	0.932064671470509
EIF4G3	0.640389834760195	0.0836165672700965	-0.709183942137813
EIF4H	-0.178685566597745	0.203446186948897	0.913597832825946
EIF5	0.77454390118573	-0.478210290581132	-0.105359356944426
EIF6	-0.315351155075108	-0.046468854672811	0.440481803241551
ELAVL1	0.440125380446097	0.107477702866516	-0.783067411902041
ELAVL4	0.621927159157361	0.438428020042004	0.795009576673864
ELMO1	0.36727880549648	0.185421250790243	0.675274476144674
EMC2	-0.0820735345296853	0.250170030612121	-0.31622690688327
EMC4	-0.0349945802386259	-0.187469546140673	0.872954215555236
EML2	-0.0336525750586126	0.335738786058758	0.958500972268363
ENAH	0.106503806002697	0.760125484226161	0.926285380072843
ENDOD1	-0.352901708812613	0.235215091408223	0.694281972871406
ENO1	0.308889748619111	-0.061056692462269	0.430671816737625
ENO2	0.0585377537335077	0.55418114011595	-0.663393652529216
ENOPH1	0.184887717338108	0.218061726286595	0.301739742314263
ENPP4	0.315099437454799	-0.108789557301515	-0.288859223727029
ENSA	0.769411853068981	-0.150732645688785	-0.163474153232091
EPB41L1	-0.031234944418985	-0.0109813849728817	0.979710299184441
EPB41L2	0.115444609169838	0.225489853502439	0.38444853137025
EPB41L3	0.296813171934437	0.205198997553458	0.440996010811471
EPDR1	0.175300925770772	-0.339953156180649	0.754789987929104
EPHA4	-0.178607581955567	-0.441247509062776	0.428852781383828
EPHB2	0.146015287210531	-0.044717037654042	0.326840582455805
EPHB6	-0.259702705920256	-0.227447943849338	-0.211904527857982
EPHX1	0.602031657833547	0.43087548764446	0.757082927589835
EPN1	-0.0250883847910482	0.231648375604788	0.220747738389504
EPS15	-0.0849065068993056	-0.184646337475273	-0.825631184058064
EPS15L1	0.159958769586921	-0.0494694294262143	-0.0652100835423106
ERBB4	0.0258524297146594	0.429534017629858	0.635140126728116
ERC1	0.449010370024308	0.214134607675057	0.924394377476337
ERC2	-0.543206194016919	0.222827555537203	0.933179874198238
ERGIC1	0.496145056498909	-0.380215869921492	-0.397072556782946
ERGIC3	0.151104228348149	-0.0856305096164923	0.38210679498716
ERH	-0.113442618171793	-0.072368545543259	0.679057811103336
ERI3	-0.376281430918215	0.075132060206586	0.599639360486501
ERLEC1	-0.175580361874833	0.210726782604748	0.91323839756236
ERLIN2	0.287391064441407	0.502687852792787	-0.930311099830886
ERMN	0.283209473916112	0.389653997498616	0.341320473034305
ERP29	0.22674274800094	-0.0360561919265596	0.372984750837862
ESD	-0.288181232855581	-0.395099342279119	0.649359723512761
ESYT1	0.0491537780660164	0.166297123801231	-0.329051523479539
ESYT2	-0.0445754107463774	-0.44178453855	-0.536298595690113
ETF1	-0.415192132932849	-0.279968974562006	0.471283538010405
ETFA	0.353609898273369	0.21899127189614	-0.703685446768761
ETFB	-0.117838844632612	0.13051702403677	-0.436649209699923
ETFDH	0.22988549914957	-0.0646784769543193	0.708409593525405
EVI5L	-0.0244706982808962	0.16927936658583	0.570246252344422
EVL	0.303987835372838	-0.403711815132606	0.806992886497792
EXOC1	-0.172637770406546	-0.177477858455624	0.349571152441827
EXOC3	0.0494417254344365	-0.403037828190323	0.478946766626092
EXOC4	-0.280957109485679	0.0299135008002609	0.424831308788957
EXOC8	-0.442792507433428	-0.555447943876406	0.375501491178855
EZR	0.691651920897222	0.600874371184687	0.87326604906024
F3	0.54223429692411	0.445960733896358	0.341695149979861
FABP3	0.381124588282461	0.145071495238909	-0.631910463694178
FABP7	0.1162450289432	0.794772695502618	0.612323517723554
FAHD1	-0.341620049351221	-0.357462385029635	0.0631230020915385
FAIM2	-0.270158044899823	0.171796675091039	0.916227088498176
FAM120A	-0.055983491698639	-0.398722628051893	-0.879364149023411
FAM126B	-0.363500144204199	-0.0364745971552078	0.546221092150456
FAM131B	-0.170478854530167	0.116815285306761	0.439175621218257
FAM162A	0.0106887223101421	0.382187158713455	0.902789290663631
FAM169A	-0.12854934912061	0.0282253967223351	0.719260508481213
FAM171A1	-0.0281646894088336	0.523934278363206	-0.719898118892796
FAM171A2	-0.339258399159171	-0.172735979225754	-0.614700049277212
FAM171B	0.674194699480095	0.232788659909958	0.924764924530232
FAM3C	0.149518260567927	-0.139485632287915	0.895457307369493
FAM49A	-0.461024359581784	0.257924795776748	0.406928597033975
FAM49B	0.624519274886521	0.145460668773618	0.715651388531382
FAM81A	0.142316239059099	-0.178002758557641	0.0909545366136586
FAM98B	0.0333119918359079	0.274878808892293	-0.710203383798891
FARP1	0.321128986914839	0.0236895625445925	-0.784384772572824
FARSA	0.598743494392429	0.500434771585346	0.647697980083701
FARSB	0.819268524390175	0.334840763594077	0.343814401514559
FASN	0.372600585941343	0.125222385235843	0.425207595057298
FBXL16	0.00913771696873407	-0.0771958270421278	0.561815668726883
FBXO2	-0.156754383710446	0.186019768451983	0.53981013988946
FBXO21	0.0642502416590738	0.0830715372459849	-0.562186212119781
FBXO41	-0.0377392531999958	-0.287245619792691	0.757023084482672
FCGBP	0.788987187147346	0.215172989066447	-0.125330578515429
FDPS	0.634634914492712	-0.215224223892352	0.609598180173231
FECH	0.149903642087895	0.191364846882795	0.988260723568796
FERMT2	0.560188616144768	0.241664941182793	0.978263501141297
FGF1	0.489416687060898	0.212302576744737	-0.326319884379225
FGF12	0.0645913968510041	-0.351631078502773	-0.187068874092171
FH	0.273532099040483	0.309297077813387	-0.256029415947244
FIBP	-0.241693728151289	0.377710102558938	0.0397902703650734
FIS1	-0.0551129419636519	0.0734998487299421	-0.989854381766814
FKBP15	0.0297574578717869	0.191559602745749	0.138663065459332
FKBP1A	0.506943383769915	0.205057282768396	0.181727753219442
FKBP2	0.559439554474331	-0.0858368121956845	0.721668249623883
FKBP3	0.492891359861081	-0.0331199848632264	-0.156722088117949
FKBP4	0.0211016499634827	0.0100531819661975	-0.386981211429526
FKBP5	0.679338332891954	0.536766633380553	-0.2243128778076
FLII	-0.368429691571733	0.16616227222122	-0.163712593139757
FLNB	0.403631724155574	0.553653049257995	-0.98313041662043
FLOT1	-0.631134103545639	-0.070630032670204	-0.417898754879966
FMN2	0.408350617132079	0.13876273599179	0.911233200345681
FMNL2	0.375120570968735	0.404208175243991	-0.185896106567595
FMR1	0.0938082642620864	-0.44950405892695	-0.570119028440981
FN3K	0.420036704483234	0.247607511572333	0.0559610958239057
FN3KRP	0.382627201524068	0.124574006867848	0.605795842475661
FNBP1	0.312583436692536	0.0285088755736871	0.384504358155199
FNTA	-0.629448081878709	-0.0856044237506939	0.770514869703316
FRRS1L	0.154175500891829	0.408116343353727	0.726312557832042
FSCN1	0.644140898685992	0.45444023089928	0.873486669940432
FSD1	0.0596756665834015	0.387718232956285	-0.0646706806026335
FTH1	0.0548062422652899	0.453959330194796	-0.283497754417023
FTL	-0.00107221879063035	0.235347268706334	-0.543943183714927
FUBP1	-0.592619437784454	-0.0946724028422069	0.704046699947294
FUS	-0.602846910310836	0.504590398701576	-0.909710716202195
FXR1	0.0101049682826393	-0.417734769082845	-0.169821269441913
FXYD1	0.572435981097922	0.489097736802534	-0.644825226999193
FXYD6	-0.403237594120253	0.0715660105669203	0.0562334493580395
FXYD7	-0.440016013860406	-0.347594422552911	-0.370906303383307
FYN	0.143038567789008	-0.0825094515892863	0.460883501557176
G3BP1	-0.194641138072469	0.34705891901059	-0.397934070888732
G3BP2	0.705557772075464	0.401170376643649	0.399883382717586
G6PD	-0.00627387713536843	0.0665137156788316	-0.66585983241095
GAA	-0.259600154541219	0.200028420071304	0.81926598544613
GABARAPL1	-0.340698645439989	0.0351004246474155	-0.192872922728844
GABBR1	-0.190660539237392	-0.0199015553689437	-0.557947722813623
GABBR2	-0.614925284268572	-0.111412876676181	-0.75580222420445
GABRA1	-0.0887804082706257	-0.186553902061198	0.849476145392229
GABRB2	0.195881965174272	-0.0608866054831151	0.590169797438528
GABRG2	-0.32824609352659	0.132353962338456	0.578529581151231
GAD1	-0.300659119117561	-0.094422399462477	0.565081950078003
GAD2	-0.0333295075480312	-0.182157482481859	0.805510794552921
GAK	-0.258662575881858	-0.257890324239375	-0.224777842485739
GAP43	0.0643838935354719	-0.157014248677214	-0.339338318008059
GAPDH	-0.0753100220931155	0.0507522389086716	-0.312750480408416
GARS	0.511750850961628	-0.0125262812348715	0.445515880171102
GAS7	-0.0259249905152424	0.32913503115908	0.512826622825054
GATM	0.643376217784904	0.691169137776794	0.52958453140931
GCLC	0.0987498257771803	0.260369391675579	0.0139368764609451
GCSH	0.403958803124687	-0.245273825355011	-0.190066847905444
GDA	-0.536958392844541	0.246688621532346	0.888191462829579
GDAP1	-0.00441695023485474	0.174745545052388	0.923314250306275
GDAP1L1	-0.232373988894003	-0.140947886000153	0.908431706387756
GDI1	0.220210076029692	0.194482124508306	0.205453774176672
GDI2	-0.276490175130908	-0.276135589618837	0.995724251576677
GET4	0.10637462262536	-0.184758481725013	-0.180617125154701
GFRA2	-0.0314621090304486	-0.250895274041381	-0.24826028185502
GGA1	0.332416821986469	-0.230039350357073	0.559217878942673
GGA3	-0.21154485434454	0.0809948679644983	0.108840952995172
GGCT	-0.0280286776727926	-0.245831215685111	0.403867712599646
GGT7	-0.469453229269096	-0.255380286867735	0.975695097594307
GIPC1	0.0299395674198149	0.173163497239807	-0.681843025917419
GIT1	0.100628820914865	0.0689491806567099	0.411769171020414
GJA1	0.748142059151229	0.407878346647841	-0.563754174876081
GLO1	-0.651698791566974	-0.259784430920977	0.316247966938506
GLOD4	-0.181031179709307	-0.282701167839277	0.599403282225948
GLS	-0.0461188182938916	0.266324865831003	0.513220048763483
GLTP	-0.243750390344787	0.17228356442141	-0.456109499468382
GLUD1	0.133146414834636	-0.513256819452961	0.679514501089791
GLUL	0.160168558108519	-0.241476093860528	0.866649080246657
GMFB	-0.410562713496084	0.100742926973644	-0.507677440271022
GMPR2	0.0474814014927509	0.216664254652996	-0.434637823423521
GMPS	0.403190694381426	-0.0578154818755254	0.994257241233726
GNA11	0.0409939028536894	0.262603783280909	0.347072600707808
GNA13	0.222937567991259	0.117098197990068	0.704658491024521
GNAI1	0.143678138222953	0.159020167985957	-0.0333441495256066
GNAI2	0.172827600755136	0.1508018186561	0.637602994479531
GNAI3	0.282574116593684	0.681206672464639	0.269864580269271
GNAQ	-0.501876348550965	0.403044759589763	0.735480212967512
GNAS	-0.118177809442581	0.38371863492137	0.903357401979732
GNAZ	0.569038185636152	-0.150867818905579	0.598325617060176
GNB2	0.606825264336398	-0.233860769472882	-0.524529690347866
GNB4	0.646022561144896	0.365573772026271	0.818301373946305
GNB5	-0.623440878030634	-0.437747362670365	0.994343068678415
GNG10	-0.124813288790777	0.390121721562896	0.110889268821769
GNG12	0.117015304932535	0.47986387168358	-0.407631416350621
GNG2	-0.00786386245616998	-0.0580367026865792	0.714963519046845
GNG3	0.63357247556413	0.303329435762344	0.657050259548489
GNG4	-0.0921452906158095	-0.137774323006898	0.310656045718144
GNG7	-0.351853623918628	0.060106800601106	0.952060050359745
GNL1	-0.194696017670003	0.15756762785344	0.488411774153943
GNPDA1	-0.203422807406627	-0.407692488664019	0.33908829544702
GNPDA2	-0.0111676217455765	-0.16002156436184	-0.922565763844887
GOLGA3	-0.0505294027263871	0.164052885994811	-0.0841475917902936
GOLGA7	0.192805165670148	0.409073993003551	-0.751657240421718
GOT1	0.248838063390816	0.422336468652188	0.533963271132147
GOT2	-0.4981472383341	0.262799790970164	0.623586717097173
GPC1	-0.0403050068125594	0.358101751952787	0.655907454697087
GPD1L	-0.276702770415805	-0.0465115050172504	-0.510759690915193
GPD2	-0.250771236201739	-0.244276196443624	0.984091216228187
GPHN	-0.28670525058587	-0.164929665062314	0.194083795646278
GPI	0.034384273591566	0.0332425346333086	-0.485393628100224
GPM6A	-0.365483148234388	0.656303423490333	0.579959713665989
GPM6B	-0.0106054228759534	0.344628923535936	0.767560075741111
GPR158	0.470888738221455	-0.392741840341648	0.66713624608043
GPR37L1	0.385859741296332	0.184222773532676	-0.102246748992494
GPRC5B	0.355404823202468	0.337042914680007	-0.808571512567807
GPRIN1	0.126325996399637	0.000977297924878285	-0.710555823908951
GPSM1	-0.18515396500478	0.0381125659675997	0.212407899587054
GPX1	-0.424652404143879	0.361858599162948	-0.445998789432244
GPX4	-0.187119319376211	-0.00758169752812648	0.0523137438703193
GRIA1	-0.231291159292151	0.400302129506866	0.705304369799995
GRIA2	-0.27091296869167	0.0559371833172106	0.400058436190894
GRIA3	-0.108188776211073	0.198836296323324	-0.165320158752792
GRIN1	-0.479628527111871	-0.338134349283671	0.790866976750001
GRIN2B	-0.224257268845938	-0.18543585625911	-0.119148009276514
GRIPAP1	-0.072241291957539	-0.47828231118159	0.86103371906015
GRM1	-0.0800273494140196	-0.0835313370655662	0.814325635185597
GRM2	0.625424379833542	-0.00520560958936086	0.884357763570108
GRM3	-0.120027550640903	0.541424371009443	0.788733665629775
GRM5	-0.204895090499652	-0.0182148028874508	0.100780137579552
GRPEL1	0.183221890725691	-0.262892685682869	-0.464800382970968
GSK3B	0.338182453936776	0.024038484979569	-0.700547425056623
GSN	0.613498795256468	0.240538260646048	0.360535133235038
GSR	-0.687086101005996	-0.333480932548043	-0.202244446329692
GSTM2	-0.0982417906446985	0.557748131912722	0.492784525131335
GSTM3	0.870491380674664	0.776306219620334	0.63911335165893
GSTO1	-0.304847186975476	-0.634167456603913	0.102005268773791
GSTP1	0.650113322351273	0.0690143340219576	-0.454466479826697
GTPBP1	0.344879561623205	0.32573493678809	0.696891460709833
GUCY1A2	-0.192743907994294	-0.135618347716724	0.864084938132434
GYG1	-0.46162960370316	-0.0246464828849953	0.419720176703659
H1F0	0.208858922837743	0.321985852473394	0.220812348393134
H1FX	0.385501042421691	0.428679654070129	0.817581550276958
H2AFY	-0.225290125149833	0.234132910110915	-0.720188203437777
H3F3A	0.570490786571225	-0.0483892948452924	0.610141116782308
HABP4	0.778274895298457	-0.0721927891117676	0.36773560813726
HACD3	-0.507169538698164	-0.757602958643816	0.550580633400786
HADH	0.717712006859516	0.0532177030196729	0.523727246756967
HADHA	0.0850519066697018	0.122580321859035	-0.830410782246973
HADHB	-0.137720894749275	0.26744526035854	-0.193326981475986
HAGH	-0.151135005286566	-0.193469178466687	-0.959055552193471
HAPLN4	-0.543315528623559	0.34969671569302	-0.362054029998619
HARS	0.61022268233326	-0.21932256311782	0.525282863207932
HCN1	-0.490733575704321	0.101895439614905	0.0694927152647696
HCN2	-0.0842560124082171	0.595643750911346	-0.532685221935273
HDGF	-0.268593793313629	0.436804568270678	-0.426702552103185
HDHD2	-0.0437148991728639	-0.334401688871848	0.276630941440503
HECTD3	-0.779431724444367	0.266923400357474	0.746991536445688
HECTD4	0.694746291760652	-0.205592124662174	0.838970338165819
HECW1	0.0688424805388532	0.00117030828990507	0.48744634314477
HECW2	0.373758733924088	0.0275187563759377	-0.417845909951894
HEPACAM	0.870678014621201	0.336828940526057	-0.128403896121394
HIBCH	-0.229671360652818	0.172052350017088	-0.535827895223085
HID1	-0.416047867973827	-0.591090134778883	0.47792126961041
HIF1AN	0.42346001132704	0.456106437758162	0.281201136089591
HIGD1A	0.0766389519072993	0.108123900505569	0.283551296186614
HINT1	0.256100907153328	0.280676506694154	-0.0940777623298864
HIP1R	0.507009398453818	0.360241242768209	0.642759482418168
HIST1H1C	0.332440361807935	0.352657897673931	-0.528709311933908
HIST1H1E	0.648747715175755	0.180859879700294	0.373066221989702
HK1	-0.223865794738767	0.379273130506021	0.0537572843215506
HLA-A	0.441437758481209	0.486624130274143	0.293271122099004
HMGB1	-0.13509839874866	-0.184227908711322	0.934247932275012
HMGCS1	0.723337184278822	-0.444476784253128	0.902979197574558
HMGN2	0.108970940084472	0.0719565979727986	0.593167295066303
HMOX2	0.343039701444398	0.331618802007285	0.843266805720196
HNRNPA2B1	-0.66297007995663	0.0708013705204371	-0.371301396368939
HNRNPAB	0.63599063441808	-0.019067496161215	0.922577984076067
HNRNPD	0.580821333820818	0.558255127371841	-0.930876363810781
HNRNPDL	0.237852563362576	0.39997073538247	0.474637813699864
HNRNPF	0.158283930335234	0.122379960163795	-0.120907963233784
HNRNPH1	0.654973506773146	0.521685163005297	0.588739367651644
HNRNPH2	0.138910949108239	0.063256579652528	0.840329952562808
HNRNPH3	0.0864406253785675	0.100300410197541	-0.346016995930371
HNRNPK	0.0942551698951666	-0.250825352238406	0.699517123053109
HNRNPUL1	-0.457745764410552	0.25544676298329	0.451231003882626
HNRNPUL2	0.132427421600619	-0.00973413542328682	-0.894758479533389
HOMER1	-0.210546899110753	-0.162454715209207	0.901740038849213
HOPX	-0.270602454639744	0.10966199133065	0.0441431096063572
HP1BP3	0.00861421836374763	-0.0203879609179921	-0.57896976743808
HPCA	-0.425387471809052	-0.0865038847720179	0.554638081321164
HPCAL1	-0.619320081675206	-0.147853214048271	0.942471576915041
HPCAL4	-0.482973260984771	0.193101194344884	0.843541321560109
HPRT1	-0.26080108158015	0.0276916401516828	0.869262903480617
HRAS	-0.236835631757801	-0.202639411901245	0.339737550910672
HSD17B12	-0.69456574943217	0.00874813391775294	-0.434421414108466
HSD17B4	0.208666760732924	-0.199191999742486	-0.366810439996626
HSDL1	0.391251885446979	0.140024626753971	0.456619988533442
HSDL2	-0.194930554093658	0.457061665209266	0.74561204371824
HSP90AA1	0.015232539230513	0.103434799837509	-0.460640940246388
HSP90AB1	-0.451334758146503	0.321409162307281	0.78135961323095
HSP90B1	-0.243041317148684	-0.67600714978077	-0.914413873044605
HSPA12A	0.512724004886699	0.157012078160417	0.877076841521918
HSPA2	0.495713850104755	0.0748194844791235	0.462597075573665
HSPA4	0.18337754360897	-0.364747845859292	-0.600762512331271
HSPA4L	0.254598485495969	0.252110299820625	0.154911681406127
HSPA5	0.292231897821638	-0.449845120859076	-0.50512647255868
HSPA8	-0.134911592173467	0.344049701143227	0.723741950303027
HSPA9	0.500255675518581	0.421419839460324	0.84194979155101
HSPB1	0.782300123985214	0.00208347412921281	-0.559641587199507
HSPD1	0.196171012307363	0.177852352975594	-0.93664520147097
HSPE1	-0.283291073855893	-0.346696291519452	-0.3364996714145
HSPH1	0.359061482210316	0.248102138728138	0.148831403707248
HTRA1	0.00865673943743358	0.460408568042407	-0.675805156219336
HYOU1	0.441039274878714	-0.305747006714936	0.0726527513776362
IARS	0.427077794474825	-0.391094837009561	0.387840980584393
IBA57	-0.229033109081097	0.567958499763752	-0.308450689593761
ICA1	-0.0977282931262877	0.0495476033363006	0.723408732242051
ICAM5	-0.00128500583839966	0.187822151468766	0.83841283702331
IDH1	0.624617932066765	0.14642253986667	0.908261959503806
IDH2	0.314206626588506	-0.17934396784726	0.642064213364442
IDH3A	0.0937293206335032	0.133227691459205	0.806104669417619
IDH3B	-0.0924709756814348	0.418623507529565	0.524789729309837
IDH3G	-0.190963934654556	0.0622821915962142	-0.68383910664297
IGBP1	0.0754932566259342	0.236845615658111	-0.86030064704367
IGSF21	0.23953876216188	0.165547965455426	0.334033757090275
IGSF8	0.196486795143699	-0.0156269591084199	0.567530845040753
IGSF9B	0.749546357448283	-0.597464920615056	0.0731145185481413
ILF2	-0.419503136363843	-0.627072820530427	0.439203110872948
ILK	0.242038980186028	0.388653949326086	-0.910944909354069
ILVBL	0.124640348992296	0.34330696782841	-0.864196149518587
IMMT	-0.0391730446503843	0.330883039203507	0.373807974039659
IMPA1	0.0690172285141415	0.393428924626052	0.568977105920921
IMPDH2	-0.244627672349905	-0.224364910006941	0.892808255366598
INA	0.79159927066439	0.610434588231451	0.0542790973404549
INF2	0.1457933374885	0.365925033888938	0.456586110726921
INPP1	0.175461654776616	0.281042882964099	0.59631725727462
INPP4A	-0.297298541624526	0.327278099825282	-0.0246911116819171
INPP5A	-0.39180822719031	-0.395851382915165	0.674362094972517
IPO5	-0.390600421768544	0.309641347057031	-0.0770716495485879
IPO7	0.465279839405825	-0.498722825279614	0.823539032503884
IQGAP1	0.170736813434357	0.49030672740723	0.23723639569029
IQSEC1	-0.472962523040582	-0.24075321596504	0.95531380082192
IQSEC2	-0.279096085842748	-0.32658431325786	0.876086222224507
IQSEC3	-0.462817836812217	-0.187484395360919	0.70356768277852
IRGQ	0.538202575771752	0.136620929178014	0.494874867570589
ISCA1	-0.380878890563799	0.208139961406225	-0.725537877768954
ISCU	0.269383635823541	0.0982597821208168	0.533485626030403
ITCH	-0.183947534551592	0.00236778294507038	-0.0227076034739545
ITGA6	0.422420768238283	0.547708935214686	0.477089789024896
ITGAV	0.662497749917345	0.533565181437664	-0.276604615660186
ITGB1	0.61192482288342	0.333543124212462	-0.591704144975924
ITGB8	0.3524160040931	-0.228434997328282	-0.577996346790986
ITPKA	0.124249057270117	-0.710515632410577	0.898013561798583
ITPR1	-0.339597053615425	0.0438369481458981	0.905857789175129
IVD	-0.314677626792092	0.186023268893671	0.399018135901763
JAKMIP3	-0.228301793473885	-0.0662754144303832	0.635597015442545
JAM2	0.237339534735696	0.10451116264223	0.386390768167456
JAM3	0.358724674579972	0.191164727034652	-0.563720268861715
KATNAL1	0.0511907674346655	-0.0590949913024022	0.113953930379812
KBTBD11	-0.551516402810177	-0.357207196320708	0.834038881091024
KCNA2	0.214708568833818	0.518102425322414	0.425736434277202
KCNAB2	0.0538593789616103	0.376304378480654	0.707980596937168
KCND2	0.223970043204978	-0.0045785850563504	0.0727777164719834
KCNIP4	-0.00779859737882123	-0.163968659719819	0.399590002212153
KCNMA1	0.0623071421457669	-0.0365934011590076	0.893464146635013
KCNQ2	-0.888999910224979	0.181376267182928	0.668976323831202
KCTD12	0.466653996314329	-0.107201124592681	0.949957379677184
KCTD16	-0.356222905085243	-0.113010897218649	0.603301699576351
KDSR	0.292826147761361	0.310560086990217	-0.18297850879924
KHDRBS1	0.241568286228886	-0.0793819655007854	0.25692899769374
KIAA0513	-0.526086439746212	-0.168221909717174	0.915518848869255
KIAA1211L	-0.530657304645332	-0.167353963328727	0.524995915390749
KIAA1217	-0.384839056533033	-0.444414460072171	0.78085338845529
KIAA1549L	-0.0579984934374932	-0.126816502824945	0.836950275425518
KIF21A	0.277934504890001	0.381117700069152	0.133806233524953
KIF2A	0.299399979575182	0.0604528284592906	0.619403347147244
KIF3A	0.507297966445283	-0.198485288207733	-0.220538333182185
KIF3B	-0.097503662369899	0.529617490282609	0.290532400635614
KIF5A	0.474053964947675	-0.563879595283447	-0.203073560362742
KIF5B	0.613097607138866	0.49705179746261	-0.467114289236289
KIF5C	0.190756110145749	-0.147675331248725	-0.541354853134009
KIFAP3	0.259248213973731	0.239709214511928	-0.45876443378242
KLC1	0.206759276872732	-0.115312855959766	0.256044304104977
KLC2	-0.0437772347396059	-0.182737243036651	0.289298394627659
KPNA3	-0.143426408048052	0.29499987228824	-0.238869766648978
KRAS	-0.121670154228706	0.100063298226955	-0.83368830653903
KTN1	-0.12042599205171	0.279883692720634	-0.123059120891694
L1CAM	-0.401295662988042	-0.175504354503839	0.542517041767914
LAMA2	0.186927307469388	0.184677813209294	-0.714855353777888
LAMA5	0.0555902627857426	0.0373170035926573	-0.222681641872296
LAMB2	0.550466650363845	0.543705109805742	-0.93003844079299
LAMC1	0.59545101365081	0.423076926156427	-0.444641149313451
LAMP1	0.091937641858382	0.196311929995946	0.149688755592437
LAMP2	0.130462070198835	-0.525564740971573	-0.117391654700388
LAMTOR4	-0.067076912431022	0.0258281588422187	-0.600478686647378
LANCL1	0.0243687717679238	0.0319465841127919	0.982682720847055
LANCL2	-0.417315671755715	-0.126159830051459	0.863429495440608
LAP3	0.528314492526975	0.26250784402162	-0.555855514865963
LASP1	-0.211454460732424	0.276952741316814	-0.738834882335728
LCMT1	-0.350043044841863	-0.103027294027505	-0.83743137395075
LDHA	0.384194851774251	0.251153898433768	-0.921783346787418
LDHB	0.331001438391771	0.0789544735525246	-0.831763241537083
LETMD1	0.0241160560902751	-0.113544962076491	0.525631225169029
LGALS1	-0.151639418905905	-0.252425227233644	0.609768856413761
LGALS3BP	0.258678266352171	0.631192840462373	0.533365829149569
LGALSL	-0.0130974561814204	-0.00528387209691505	-0.66442256631574
LGI1	-0.123421759821905	-0.157015003000152	0.277854382067751
LGI3	0.105926850927185	0.547869228638503	0.873622912827935
LHPP	0.444542208563104	0.307639729162903	0.813061372161224
LIN7A	0.203563201387668	0.321552005027007	0.59575639305847
LIN7C	0.574294700457026	0.618005613587556	0.439898577865807
LINGO1	-0.142686427040914	0.296653495491649	-0.385803621365053
LLGL1	0.39122328967151	0.519617521163383	-0.76226205292689
LMAN1	0.522948178735425	0.264212190904417	0.328962262449071
LMBRD2	0.0921500075944166	-0.187533923571039	-0.136181906728449
LMNA	0.303201867696868	0.38468193880117	-0.0763677783247265
LMNB2	0.0389826545881081	0.373350697727081	-0.186831781833668
LMTK3	-0.197976700086743	0.0350049705514698	0.683160198172511
LNPEP	0.214166227475998	0.268729134954651	0.629768845514145
LPCAT1	0.225269628215594	0.0606064633234316	0.54443559023088
LRP1	-0.21572811291465	0.247042087946644	-0.863203989054293
LRPAP1	0.224246887648816	-0.306133395418746	0.596770721341367
LRPPRC	0.756335170970919	0.0597435654168904	0.294960291650563
LRRC40	0.0895981465478835	-0.452610722351845	0.164367046065165
LRRC47	0.682945506654454	0.126056174284153	0.804646544652542
LRRC59	0.129685093154015	-0.216933067185615	0.596212148060598
LRRC7	-0.787937159100587	0.131194732778255	0.679116559619385
LRRC8A	0.618065524896764	0.588943461392322	-0.529973883841507
LRRFIP1	0.542299839687236	-0.121856898959202	0.275267106417017
LSAMP	0.29226376406415	0.439847968793302	0.892442446619991
LUZP1	-0.223034824592044	-0.160599243152399	0.245303588493238
LY6H	0.474051301360482	0.33807432545992	0.39713821126602
LYPLA1	-0.505148641447046	-0.341795347594752	0.320528695500855
LZIC	-0.282261584487278	0.249976169022078	0.466188940801201
LZTFL1	0.315968463789002	0.157544466154212	0.63580666940042
LZTS1	-0.186534281141556	-0.56571203602469	-0.493530272073983
MACF1	0.189503141307208	0.106074201912513	-0.440064254770685
MADD	-0.521603795434021	-0.0806452094528228	0.426278431126277
MAG	0.388356306613942	0.347513713130558	-0.0619297515545373
MAGI2	0.60747760691019	0.373040815841138	0.0623898458188747
MAL2	-0.408308338123204	-0.0346835579811912	0.341557009285272
MAOA	0.32647924998849	-0.0907629115451947	0.644075906654546
MAOB	0.0904431828637673	0.350847989589993	0.653855258761732
MAP1A	0.467725373104166	0.159183122871018	0.80632304763543
MAP1B	0.65956294464332	0.330563027610482	0.575643766970461
MAP1LC3A	0.221943353885731	0.179893096327016	-0.352948835714335
MAP1S	0.147545742273078	0.0410191708022309	0.175056548285288
MAP2	0.571116797570988	0.276595313082961	-0.136520743502538
MAP2K1	0.0396563648268409	0.11699316577359	0.441597700821355
MAP2K4	0.397460390471723	0.412384907165609	0.629285588202819
MAP2K6	0.430555282145096	-0.193818802216498	0.148446144563136
MAP4	0.118025791712424	0.421084985609345	-0.679701665213216
MAP4K4	-0.223493607508023	0.730973610667986	0.0296636654322473
MAP6	0.179830098351326	-0.234343690482005	-0.91126658380247
MAP6D1	0.57064221227755	0.568693697345073	0.298938219628164
MAP7D1	0.60042369960863	0.247410719400054	0.185512283441983
MAP7D2	0.622990003206032	0.547628188017923	0.602525691787593
MAPK1	-0.66030426492102	0.133955533211135	0.889684350938942
MAPK10	0.307306449018185	0.0289353778465285	0.610076389289976
MAPK3	0.468720238002982	0.346153325994752	0.213935655643453
MAPK8IP3	-0.431525373378642	0.125554627065594	0.866065399878951
MAPK9	0.32118078220232	-0.224458643302778	0.704069718725466
MAPRE1	-0.442560334832034	0.29394247993947	0.973835482459661
MAPRE2	-0.0590588107752381	0.105659094057066	0.603241174322228
MAPRE3	0.682287517639925	0.26268236820882	0.317341119537046
MAPT	0.136284573119407	-0.0461194717223581	-0.766207680439892
MARCKS	-0.287020285759249	0.0257334038681152	0.269898754392492
MARCKSL1	0.0953581726156108	0.460633597216423	0.816754417226966
MARK1	-0.329791597217938	0.0328247292645018	0.668441306102298
MAST1	0.518201518850953	-0.324457326833179	-0.0581222854931086
MAT2A	0.267727156665979	0.387080101060769	-0.929124776104092
MAT2B	-0.190702387382294	-0.260517914541951	0.511904187598421
MATR3	0.575813548713045	-0.0118839195201836	0.235879948784764
MBLAC2	-0.0228868079802422	0.438372191346848	-0.000935248894993741
MBNL1	0.313342441145123	-0.362783677433545	0.831240237292709
MBOAT7	-0.249415586056425	0.047012016159189	0.569746572993696
MBP	-0.0104582407197795	0.471785237137222	0.70454079063132
MCAM	0.465774548062274	0.390194586353585	0.492571392975244
MCCC2	0.594673364343303	0.35413440033061	-0.153225227435824
MCTS1	0.366314562410988	-0.0314688800616624	0.413157801910689
MDH1	0.203604022281487	0.462002733879601	0.131955329555093
MDH2	-0.254340995622828	0.292860946664062	-0.135546829135019
ME1	0.382745942483871	0.00768789766979495	0.954526217479899
ME2	-0.464681981926468	0.60257325992021	-0.752161980737166
ME3	-0.210775434490331	0.396957973071296	0.222378355965144
MECP2	0.06527854009293	0.370432717040077	-0.872928017632226
METTL7A	0.764039979871366	0.30902498036338	0.023131695457456
MFN2	0.765835545161398	0.267746602332899	0.997673071896108
MGLL	0.0939824709951901	-0.0547252049167487	0.55285733044364
MGST3	0.404863356201834	0.0444503502109195	-0.372299004220793
MICAL3	0.174104080481557	-0.514812177872569	0.305330890504214
MIF	-0.219171815340648	-0.012053361053244	-0.227097605425754
MINK1	0.281684053693516	0.00743664629543624	-0.467858840514395
MLC1	0.720024063797309	0.195206251055309	0.200249694457119
MLEC	0.233655542989452	0.563352412703576	-0.97770984991779
MLF2	0.280962819860623	0.00158901186173212	-0.924843058707317
MLYCD	-0.0140647281678321	0.407676269278451	-0.262460120215419
MOB2	0.0287144097023204	-0.592619744807136	-0.75593859406912
MOB4	-0.286652330401382	0.0513598546377708	-0.0347298063401614
MOBP	0.255453744876886	0.185428256925816	0.0800287995610724
MOG	0.440970331048664	0.431891532416991	-0.376567850272979
MOXD1	0.108886832253106	0.308929928057249	0.687328197726009
MPC2	0.496174652605417	-0.020100142261679	-0.24563672361305
MPI	0.388176767764023	0.00993932521440428	0.972218841638092
MPP1	0.117695209287608	-0.305524711677891	-0.520616188205877
MPP2	0.27769034826668	-0.0154800177743689	0.776677059195757
MPP6	0.276229869424057	-0.451633479783005	-0.402399054072506
MPRIP	-0.158647512141873	0.374835134094104	0.53736378644443
MRAS	0.373312027188875	0.0153889516781051	0.139062983499182
MROH1	-0.417288722191563	-0.316610547276191	0.822315012254315
MSN	0.572284135305724	0.394375072020574	0.878084650465005
MT3	-0.458477527918049	-0.131692877406403	0.779187956642892
MTCH1	0.173768444185289	-0.0526695224781155	-0.338071129975628
MTCH2	0.0876671768111544	0.338528119113119	0.584943934041983
MTIF2	0.686687562356399	0.0623571479381106	0.0142430180649065
MTMR12	0.0327111320442822	-0.210605505876585	0.104736735671099
MTMR2	-0.288986945778276	-0.201957550642701	0.484632949915258
MTMR9	-0.0699783617531124	-0.456544046121369	0.729818403611
MTPN	-0.459132582746551	0.171095879067871	0.100947821013476
MTURN	-0.3672759039075	0.0146939240063325	0.511641064228466
MTX2	0.473539628683974	-0.0464887169655424	0.195913849945062
MTX3	-0.11038491662086	0.155870242868241	-0.842228213433333
MVD	0.393703914544008	-0.217956952481896	0.189562510471776
MVP	-0.0854238385835534	-0.0713544959202706	0.479871319413351
MXRA7	0.129695798884667	0.185155023895147	-0.641783410032094
MYADM	0.384414166262874	0.123142133928357	-0.832178761015039
MYCBP2	0.380375467047846	-0.0153606603438803	0.393254897954662
MYEF2	0.21279623512215	-0.255565284737209	0.983002702040468
MYH10	-0.502923523671967	-0.446192966171952	0.440032814228306
MYH14	0.309300313665057	0.56492091565421	-0.216812363237473
MYH9	0.403055177454171	0.271086079855035	0.286829574515855
MYL6	-0.0177563657332542	-0.0689755227785271	-0.16265344701543
MYL6B	0.361282194229186	-0.0775584560199173	-0.783287273763483
MYLK	0.319424561442218	0.593217463779688	-0.923221836096843
MYO18A	0.386212825109909	-0.0273386174423143	-0.549558576777129
MYO1D	0.296067456295453	0.527835926807831	-0.191037649958731
MYO5A	0.283907825720938	-0.0383193092019192	-0.339597904537
MYO6	0.570577585369818	0.661742313810392	0.507847981693043
NACA	0.673328880472106	-0.418495318272825	-0.200332083788006
NADK2	0.0856100455323558	0.318592599324365	-0.734135247593354
NAE1	0.289549619826648	0.0845692979107567	0.897200808549067
NAGK	0.282541174630335	-0.166836471752876	0.0247253016754966
NAMPT	0.377891175567385	-0.0824811668667673	-0.00717985502417861
NAPA	0.494034821784976	0.26615411841503	0.101555766325813
NAPB	0.11787706656103	0.457895573886934	0.728180897652431
NAPG	0.201006754422863	0.2465177887982	0.169029094520059
NARS	0.576265974063326	0.0741273318160836	0.446767646554772
NAT8L	0.0540918630648787	-0.0548702968627569	0.735440751024668
NBEA	0.369313979001051	-0.00504195320553023	0.597322366701746
NCALD	-0.12619839791483	-0.00354948343018651	0.217480016059991
NCAM1	-0.26223378106881	-0.121363902786873	0.43838778088757
NCAM2	-0.371838820923158	0.316741332644932	0.942258351378084
NCAN	0.415593004704021	-0.00890173181053708	0.667050599280703
NCDN	-0.160178633318026	0.17374484546487	-0.806678252811111
NCEH1	0.291391137374766	-0.507494532341318	0.83107080528663
NCKAP1	-0.46259696122478	-0.0506874573874149	-0.464789709723818
NCKIPSD	-0.402479848350993	0.575553869572793	0.99540849306062
NCLN	-0.150418893803806	-0.185871002867408	0.938647705900693
NCOA7	-0.352542732166121	0.0621471543161524	-0.0403009834880985
NDEL1	-0.3806744441011	-0.34902557610844	-0.673028674598143
NDRG1	0.542590938111039	0.468964835863857	-0.892857242670244
NDRG2	0.807155522205884	-0.0458015938022258	0.0682094533439344
NDRG3	0.374660233858293	0.165721703964884	0.450615592332457
NDRG4	-0.747058622036091	0.152887284991673	0.0420092883122267
NDUFA10	-0.702039150337639	-0.242262243204169	0.228281853303738
NDUFA11	0.284195452326893	0.265763203169163	-0.412215834882425
NDUFA12	0.323118524593368	-0.0386753516575228	-0.609923148348092
NDUFA13	0.70001504287728	0.290273704424701	-0.942833034665526
NDUFA2	0.226113758250392	0.405520682109763	0.177182483324306
NDUFA3	0.38579874143191	0.0675120916570185	-0.900715242200284
NDUFA4	0.263127835282845	0.485308869542511	-0.0139189940811093
NDUFA5	0.300027240385819	0.171783259423397	-0.614335250494754
NDUFA6	0.47975121249607	0.522577426808392	0.702432191318476
NDUFA8	0.383541614397389	0.00953521058588194	-0.705441008038121
NDUFA9	-0.282010133151711	-0.135230681496806	-0.173929751380391
NDUFAB1	0.476215265160445	-0.0264378152937642	0.324243866980914
NDUFAF4	-0.193792431220722	0.0578171151370623	0.536767714721429
NDUFB1	0.0252829693937537	0.136181906334847	-0.562503478366262
NDUFB10	0.475253069568704	0.208436236006418	-0.0269528915704068
NDUFB11	0.465870314636523	0.287999160870641	-0.704686185594212
NDUFB3	-0.316376704527877	0.317346032440717	-0.327671240420365
NDUFB4	-0.183082119501501	0.174685922437897	-0.817455482609245
NDUFB5	0.149840251489215	0.527685888202119	0.966678482782196
NDUFB6	-0.0497924699878579	0.350564673514574	-0.662954812603202
NDUFB7	0.394864877631633	0.23636585520249	-0.590823978954649
NDUFB8	0.383972272906621	0.632475622506668	0.181417354237613
NDUFB9	0.34139574443634	0.290761720759667	0.947932048931069
NDUFS1	0.479750404990722	-0.189579148199963	0.881671806688243
NDUFS2	-0.240360636751654	0.116058292033513	-0.230115197983926
NDUFS3	0.771527937610395	0.589503990330896	0.771900234322695
NDUFS4	0.50266893058213	0.0863070767391974	-0.636695039386557
NDUFS5	0.0784685242041156	-0.236019147121006	0.839078012094302
NDUFS7	-0.185843635015442	0.304670396021342	0.24686294230777
NDUFV1	0.176721729682069	0.268491165667086	0.470537364258852
NDUFV2	0.428647628933593	0.406148519204218	-0.441494861917822
NEBL	-0.32301159310548	0.547672455347206	0.997933560105893
NECAB1	0.343191503890636	0.0942191070567401	0.423669233738127
NECAP1	0.158058750294795	0.461111602220652	-0.880946894358971
NEDD4L	0.0802985271012786	-0.339448029397858	-0.593852410981426
NEDD8	0.19361833156306	0.219791483224565	-0.0184264126243894
NEFH	-0.0174550372094903	0.646904418041254	-0.00606086085086526
NEGR1	-0.482893959129298	0.234999794919102	0.999570566647472
NELL2	-0.70193448031483	-0.30061615271364	-0.43764832416581
NES	0.256929193067743	0.308166425178371	0.711624774796432
NFASC	0.324102337561131	-0.424441673087401	0.205725051608461
NFIA	0.476564592561473	0.113510764964289	0.475280523059839
NFS1	0.707208455318712	0.576452088671689	0.688519764005722
NGEF	-0.393283913361301	0.311465871533923	0.206318025287119
NIPSNAP1	-0.17816045809319	0.127531202461241	0.193269372463405
NIPSNAP3A	0.388068590111683	0.0717558683337613	0.737639492356766
NIT2	0.684500959300608	0.372221643749626	0.443122468832109
NLGN2	-0.239798107883702	-0.113468771821012	-0.891780235314805
NLGN3	0.0227910915643926	0.547063918324271	0.0978463799001019
NLN	-0.150639142149053	-0.000210999240661567	0.684689996965291
NME1	0.0871161861333206	0.0339717267728365	-0.564360012668344
NME2	0.0337523138550541	0.152582996202854	0.875243349300614
NMT1	-0.0204757638265193	-0.0519860635669651	-0.127649577904838
NNT	0.123800941133597	-0.0644212254558895	0.94901518579817
NOMO1	0.101333949215966	0.0246800966354707	0.23929090121092
NONO	-0.14651255858718	0.0163554319413104	0.704185753688452
NOP58	0.465634761123396	-0.428942580207693	0.526173320066454
NOVA1	-0.185598643702793	0.0010198960007091	-0.327759658902248
NOVA2	0.0552513744847293	0.0985139405018274	-0.901139357050725
NPDC1	0.74326609112993	-0.143020753019209	0.919329939925295
NPM1	0.313729540619804	-0.594091021201264	0.625942013404868
NPTN	0.0232513567734728	-0.156925920268998	0.665918733723872
NPTX1	0.166274708869671	0.203821209234545	0.872968971517751
NPTXR	-0.808375139231185	-0.055442362841984	0.870682822083601
NQO1	0.248135823059383	0.13203718225744	-0.00331446403528181
NQO2	0.17474838771176	0.198915061245651	0.594537623283778
NRBP1	0.150175720737159	0.0761135222948005	-0.264361728391248
NRCAM	-0.136710348792766	0.307878739260573	0.67051559663182
NRGN	0.358321742068975	0.102300377881332	0.354463343670357
NRN1	-0.10941762691861	0.333813947420668	0.52570263182515
NRXN1	0.0450549001798718	0.242789026784257	0.471053218449972
NRXN2	-0.482968333271607	-0.184279285659178	0.363877581363001
NRXN3	-0.00173181396503504	0.0952713637919278	0.224128979512369
NSF	0.0467511432829649	0.331079810721084	0.641859876274389
NT5C2	0.365619586970365	0.0848561644227441	-0.335025613406859
NT5DC1	0.277342927883739	0.467649046473585	0.396440185709254
NT5DC3	-0.544082834100145	0.187535681496253	0.807944231120252
NT5E	-0.379764025355701	0.282017623359646	0.614439867366741
NTM	0.52067202520524	-0.205028838271493	0.265653809171944
NTPCR	-0.651807513652334	-0.676667681141743	-0.253959084006817
NTRK2	0.146625709993707	0.343637233075796	0.173647718053732
NUCKS1	-0.518111360583482	0.321840844031865	-0.372516605330222
NUDC	-0.481306389437499	-0.534925114643058	0.79402895736678
NUDCD3	0.275669977947007	-0.145890885362314	-0.415440084957211
NUDT16	0.000825243812086627	0.153742076874142	0.451267422165359
NUDT21	-0.170720433268512	-0.0769187526828534	0.726076724451743
NUDT4	0.202012487794274	-0.0326372108475551	-0.483083049152772
NUMA1	0.360694664241149	0.531478116680613	-0.310499652319489
NUMBL	0.0951578321044251	-0.425079644661797	0.252128510889089
NUP155	0.436755715050914	-0.0270936823778154	0.740165201914864
NUTF2	-0.942709797223584	0.0135791453550742	0.409072570198103
OAT	0.398876243668956	0.317200548407261	-0.764693013954706
OCIAD1	0.0453820568227878	0.356015506427219	0.844889050534557
OCRL	0.0522095401196877	-0.150611062676826	-0.377238575850983
OGDH	0.627981695074679	0.0884758913778162	0.985138102768479
OGDHL	-0.14659061969123	0.547980068539058	0.407193761206023
OGT	-0.21265305906632	-0.209214216827999	-0.721222541301697
OLA1	0.268388832521063	-0.49420865028014	0.760978657748588
OLFM1	-0.104750842098735	-0.471090914832608	0.933751289862881
OMG	0.362469486283414	0.0244479889621363	0.489332719225201
OPA1	-0.504206882312362	0.399837278856132	0.683660548332262
OPALIN	0.306792633383217	0.311131083507806	-0.21818189335209
OPCML	0.243043781699186	0.141633809533572	-0.0159660630436322
OPTN	0.0428763995132034	-0.24142487438019	-0.133727137765426
OSBPL1A	0.456198363976654	0.204807091192971	-0.435045297844867
OSBPL6	0.124180285559469	0.0115894905978392	-0.420621767614427
OSBPL8	0.109592114942885	0.375267073749783	0.5612852184095
OSTF1	-0.0104047326245857	-0.0788783956340595	0.381572476062942
OTUB1	0.225366825786144	0.213480361014974	0.421851771362286
OXCT1	-0.197982065177899	0.328243846604783	0.130883966758815
OXR1	0.643421655691546	0.297788347078466	0.654968603261203
PA2G4	0.258185458477438	-0.464989778956143	0.9873728005915
PACS1	0.277631406073415	0.0384797131410822	0.477367628463848
PACSIN1	-0.343546801447966	-0.0876896310549746	0.960543456921603
PACSIN2	0.76788480995082	0.560377551222609	-0.487841247842594
PADI2	0.40305158264318	0.260967074645352	-0.23669894245676
PAFAH1B1	0.759925292090802	0.133557139543884	-0.320196728178701
PAFAH1B2	0.060926925576821	-0.274850070887974	0.44402945311927
PAICS	0.539330706457162	0.0789739424354544	0.904622382984588
PAIP1	-0.441990493915844	0.182068254956763	0.908464885772073
PAK1	0.603815276326324	0.144297071920919	-0.521595966732594
PAK2	-0.16292985444065	0.125969045376392	0.928980620010194
PAK3	-0.00804338346158644	-0.226759054056679	-0.0841633105340883
PALM	-0.111655602829247	-0.00258177408711986	-0.972692058939492
PARK7	-0.561838250709905	-0.350511582683514	0.334892433779418
PARP1	-0.417343605811442	0.459648766697209	-0.542005069501188
PBXIP1	0.745839959247679	0.480165744311709	-0.192518888839624
PC	0.478812077900742	0.447721472016552	-0.353987828364513
PCCA	-0.085082871433611	-0.0338618197642563	0.566884349674321
PCCB	0.045588463984023	-0.179371004926834	0.226256378751303
PCDH7	-0.238795450015251	0.159838620950613	0.591301787742729
PCDH9	0.383529857112182	0.0507765857552002	0.762620044979691
PCLO	-0.541464890789045	-0.0948566552939924	0.865967143864214
PCMT1	-0.0583685371540555	0.0954132213486455	0.514610976623149
PCSK1	-0.0784772830230589	-0.319024819225194	0.126383118068514
PCSK1N	0.158598419061197	0.241468832466712	-0.449901694540524
PCYOX1	-0.0219347272435487	-0.37147184807945	0.571821290109412
PCYT2	0.297896400204798	-0.204539344692727	-0.784585672537348
PDAP1	0.174441444976959	0.210213603442895	0.447001374370786
PDCD5	0.403966369709963	-0.0310074745243343	-0.744374764657878
PDCD6IP	0.113176212864567	-0.192003984403445	0.344733716787529
PDE1A	-0.132607276666431	-0.0726479306501946	0.622690208903022
PDE1B	-0.312056157708655	-0.147949512891543	0.795996448580862
PDE1C	0.349271387007139	0.249919993995869	0.777762490316745
PDE2A	-0.827943656374084	-0.113414587367055	0.782594204107311
PDE4D	0.0717995070246028	-0.0379034742393237	0.367468329643757
PDGFRB	-0.101172567290399	0.105453489017952	-0.341436325538152
PDHA1	0.0598511493907163	0.346797832344054	0.695405813899194
PDHB	0.191832094934752	0.473286806603345	-0.155239393376493
PDHX	0.305440371351468	0.301898932113573	-0.308366411845337
PDIA3	-0.229061055141218	-0.731580947631468	-0.73238334631654
PDIA4	-0.134299362293311	-0.416755972988777	-0.366839571934531
PDIA6	-0.0924469417890647	-0.707684846149838	0.100342574205307
PDK2	0.731695362571808	-0.00463319739235269	0.543424684412114
PDK3	0.21511867307649	0.0479092149624874	0.867208542182773
PDXK	0.38856067739543	-0.394658801916259	0.72847297626279
PEA15	-0.273877871646734	0.110153509678681	0.219842806137228
PEBP1	0.104688692064867	0.208409675932106	-0.0447709441811522
PEF1	0.492614149188402	0.431762910350576	0.529738393468017
PEPD	0.330895169331734	0.472066961082985	-0.908441850136646
PEX14	0.133174887206807	-0.43455541886622	0.35508501145298
PEX19	0.308876051797746	0.452624564184338	0.035526752321193
PEX5L	0.0254107504502135	-0.120420849360241	-0.505700310877291
PFDN1	0.00219585968385975	-0.357587315842827	-0.145419037257744
PFDN2	-0.349896566037977	-0.300133975230939	-0.114098983526761
PFDN5	0.183947058195299	-0.130589734630215	0.691081519086883
PFDN6	0.025309470884545	-0.643705394435961	0.612668120514042
PFKFB2	0.411323865141069	0.154040857674503	0.122359283096175
PFKL	-0.31361315231627	0.621037758376804	-0.0433471317315745
PFKM	0.402953225961087	-0.41203554021403	0.0184914330240962
PFKP	-0.0355169494513435	0.0945153068564231	0.071603477606149
PFN1	0.409665598636197	-0.349343712482144	0.108982147236939
PFN2	-0.567074079461516	0.343769786897214	-0.985755205637948
PGAM1	0.226986903556196	0.0660569325434306	-0.193219256729154
PGBD5	0.645200390881653	-0.179427723357195	0.861891502053974
PGD	0.0882371431279205	-0.15381356926508	0.926492228147543
PGK1	-0.0392457379425423	0.383251034945761	0.122392196653548
PGM1	0.504298121659043	0.428713102055984	0.992974237367186
PGM2L1	0.145168863112563	-0.164036553508701	0.398926692087424
PGM3	-0.312665134991187	0.363402394897496	-0.254219018160065
PGP	0.175200039437751	-0.340410639582931	-0.783232319854014
PGRMC1	-0.207526723460342	-0.406518744426995	0.230645001919532
PGRMC2	-0.035336842255755	-0.429943050442566	0.447682013372128
PHACTR1	-0.189885828053694	-0.271852600373423	0.558422844655063
PHB2	-0.487284088704998	0.103798429825266	-0.55332987327488
PHGDH	0.420145448292326	-0.0593293521237552	0.90662698379865
PHPT1	0.0285072673441623	0.103589204781216	0.477604561628735
PHYHIP	0.364304704329153	0.100346274588476	0.550906314268796
PHYHIPL	0.667748724808646	-0.293763187467249	0.961861797534256
PI4K2A	0.0214340690731926	0.149639091351822	0.137123668054328
PI4KA	-0.520745908548123	-0.189336927030038	0.44849874755336
PICALM	-0.00524330853951599	0.186232808516241	0.877354738793021
PICK1	0.118240134408804	-0.00738738159306363	0.201188217240574
PIK3R1	-0.0372438542642498	-0.048762363704131	0.486754146983622
PIK3R4	-0.00265869627508532	0.0654755583668755	0.890337104635525
PIN1	0.54997317282422	0.00303131662415793	0.566550776528506
PIP4K2A	0.339788537443048	0.524045867342043	0.00589291379428703
PIP4K2B	-0.250040463412639	-0.176761122530358	0.792147639988462
PIP4K2C	-0.0704362378900765	0.127235326369749	0.974524639298395
PIP5K1C	0.0125414514794473	-0.186197972581657	0.877982330178024
PITHD1	-0.31209658167789	-0.0102007139527269	0.366158607853551
PITPNA	0.0613279677780613	-0.103061882071634	-0.429821566633275
PITPNB	0.167000303134611	-0.150761091215346	-0.0989126607447854
PITPNC1	0.132226942925421	0.366475233370639	0.954984379182908
PKM	0.0625532413364506	0.344643878678915	0.830432652908427
PLA2G6	0.0494708105178949	-0.0597588260989405	-0.297413914659525
PLAA	-0.184102832696447	-0.103777898985355	-0.258688332185037
PLCB1	0.699860818429727	0.320703945504609	0.733274827511371
PLCD3	0.130222891739386	-0.0716099674568156	0.778333522909156
PLCG1	0.179387178759873	0.0737403601950686	-0.078105229875804
PLCL1	0.464011364518523	0.324004911494986	0.494501827354526
PLCL2	-0.12675785189796	0.117122045170719	-0.749087927517177
PLCXD3	-0.0176716361005786	0.211449539986056	0.831716215989608
PLD3	0.494629214818912	0.208629926011787	0.0933661213084121
PLEC	0.358166517560121	0.659480476764169	0.683249864257368
PLEKHA1	-0.549478961344719	0.38526490786414	-0.122076343105787
PLEKHA6	-0.389808348879142	0.190512269257902	-0.666781398620146
PLEKHB1	0.198837468871506	0.166519973789761	-0.639749332056545
PLLP	0.182443765400146	0.311940309485343	0.80313041306191
PLP1	0.254948858207024	0.280999242977744	-0.00201220042790834
PLS3	0.293581472427443	-0.0507975191755765	0.453601394713043
PLSCR4	0.23207042814645	-0.0234055769297728	0.605916325428318
PLXNA1	0.0350364754935852	-0.125449458217423	0.272794966006208
PLXNA2	-0.0247348783300038	-0.0115544090883319	-0.182302832153035
PLXNA4	-0.202072393437808	-0.107351176273942	0.0475004331565363
PLXNB2	0.370175822889938	0.458419556002778	-0.0511172611185598
PLXNC1	-0.282329276214476	-0.369897163839985	-0.270953639109177
PLXND1	0.0837449461409323	0.695303651078711	0.998983038182552
PMP2	0.0235288414203864	0.253677541781211	0.257053938780009
PMPCB	0.227725799924067	-0.207585349997441	-0.111364029875419
PNKD	-0.0400892749313665	0.251144607647614	0.906549978969464
PNPLA6	0.246261699089272	0.622834499822718	0.442838341542782
PNPO	0.444322435372424	-0.0709385004768074	-0.74015670686103
PNPT1	-0.365685740483734	-0.0144640102040434	-0.919320880764334
PODXL2	-0.559336123414836	-0.15412194644891	0.699957281627625
PON2	0.338189434188295	0.174588302780459	-0.0785617273797032
PPA1	0.197707979686551	0.107895876756002	0.781958126848556
PPFIA2	-0.191139670170534	-0.451391835099802	-0.375078227773191
PPFIA3	-0.467182247206764	-0.402539483411559	-0.420200754200814
PPFIA4	0.392747978940411	-0.0918614127574128	0.204307951819761
PPIA	0.0716448973506619	0.227711738257815	0.741570166030508
PPIB	0.149748532435053	-0.190672884182704	0.292587628383125
PPID	-0.282494914707397	0.0160888529508159	0.502161079962984
PPIF	0.244788304920552	-0.242207031224575	0.4835500318552
PPIL1	0.278249301106959	0.00639284842100214	0.767160235391331
PPM1A	0.641229753430921	0.0808064818969061	-0.439845940714552
PPM1B	-0.112771367686408	0.13841136853967	-0.31630858578527
PPM1E	0.312772944562079	0.127649317622006	-0.972641007321578
PPM1F	0.187920193337613	0.173437668508055	-0.904314106955088
PPM1H	0.214779109901633	-0.198485097531491	0.490363929272538
PPME1	0.0519560931505247	0.112084915875077	-0.989603225514106
PPP1CB	0.228685898875747	-0.192231450572631	-0.595026316129367
PPP1R12A	-0.354103978949516	-0.535246999169268	0.715792680577266
PPP1R12B	-0.243321583444775	-0.2012036121847	0.108654456928622
PPP1R1B	0.386483412359207	0.381569053630709	0.24203918233121
PPP1R7	-0.225580602035825	0.39220399099171	0.463163181741079
PPP1R9A	-0.111083762506735	-0.0151708305037513	0.685371428559653
PPP1R9B	-0.720508907471608	-0.278141117861269	0.770123926959069
PPP2CA	-0.172883933552031	0.326670675552838	0.446986077065192
PPP2CB	-0.043845329199638	-0.102722707219334	0.700767380608611
PPP2R1A	-0.0751709953437383	0.248850529814819	0.566797869374104
PPP2R2A	-0.141549715760753	-0.132152116398181	0.958420165929965
PPP2R5D	0.171646246135395	0.230588157580731	-0.499524158289661
PPP2R5E	-0.354042367093214	0.0602530464486444	0.219127616122617
PPP3CA	0.0612567353428634	0.428937083111602	0.374794224662065
PPP3CB	0.380527224909738	0.679846128766935	-0.701954217916887
PPP3R1	-0.330767130233639	-0.105025310070877	0.669007247308412
PPP5C	0.243177191141294	-0.455416339165794	-0.339885565197913
PPT1	0.251543001319816	-0.366547622089936	-0.0786756534685288
PRDX1	0.168664039441245	-0.34824305981379	0.257042981980596
PRDX2	0.134116020154076	-0.180949911439476	0.0511394573294292
PRDX3	0.461923455431951	-0.357246968121022	-0.801868224838535
PRDX5	0.0678615915938214	-0.371325663702988	-0.0633124222505874
PRDX6	0.183777801907961	0.412716026184234	-0.0373815055338015
PRELP	-0.34662003437085	0.433337266792839	-0.199591793951884
PREP	0.21546611256413	0.39544322471016	0.570511813616846
PREPL	0.796643084444138	0.408417028598304	-0.261369686591752
PRKAA1	0.254257722850861	0.403312680717882	0.257451072685833
PRKACA	-0.201611571195474	-0.118994132225677	-0.751127875590107
PRKACB	-0.451536215408174	-0.20203039151983	0.352552966397408
PRKAG1	-0.487987055754966	-0.132211716619387	0.569300706416558
PRKAR1A	-0.0290674088748886	-0.30536002117129	0.989515189854967
PRKAR1B	0.219927067225042	0.446870950893605	0.766755762512173
PRKAR2B	-0.416859954588506	0.243390771387673	0.9406502788585
PRKCA	0.265949332376555	0.101173278155949	0.0606068805310482
PRKCB	-0.0102607039792485	0.156712153729541	0.185090517442321
PRKCE	0.324318382831501	0.120798499628502	0.482819987011238
PRKCG	-0.059774590383427	0.184055603169266	0.798246913831863
PRKCSH	-0.235898234195143	-0.106235545891495	-0.819608156111201
PRKRA	0.329379732992877	-0.18570589802779	0.677844298178486
PRMT1	0.128305322347665	-0.560630621713596	0.697081408489853
PRNP	-0.165618277595645	-0.228736765494857	0.875906566747311
PRODH	0.569851959860497	0.246709007915863	0.506683762483049
PRPF19	0.337983152821455	-0.1132809246256	-0.94859105691532
PRPS1	-0.571104609997872	0.204204559779229	0.975323857085144
PRPS2	-0.0490645734473128	-0.149761581829952	0.640916039688675
PRPSAP1	-0.371568696490227	0.443545458072376	-0.837572186737132
PRPSAP2	-0.00335025002921071	-0.0759457583084361	0.864900875982201
PRRT2	-0.157280709865174	-0.213653520536832	-0.718550465349895
PRRT3	-0.341484076430179	-0.0620807249621893	-0.0791232960618891
PRUNE2	-0.101449620837726	0.0543086087593675	-0.797543204602132
PSAP	0.0723464422787699	0.360200147555089	-0.447957181786631
PSAT1	0.620735598952863	0.258089640027424	-0.394228733384458
PSD	0.40766135078085	-0.271438718303398	0.910654502019637
PSD2	0.299163723694621	0.640168889356105	0.236281398286667
PSD3	-0.579882646418872	-0.275493398009556	0.773459481628651
PSIP1	0.462935534753427	0.0464360997430794	0.886862203908688
PSMA1	0.316006200372512	-0.535003950058794	0.912907995022624
PSMA2	0.509997957255666	-0.0560685257291668	0.462960354928729
PSMA3	0.449603361855239	-0.391022291302801	0.529375820861727
PSMA4	0.128013770938159	0.0641458814232831	0.993730878527997
PSMA5	0.127132348288866	-0.397262937863477	0.734229206329695
PSMA6	0.429896779934397	-0.329461280990226	0.881982922058016
PSMA7	0.244874910707999	-0.683231709534907	0.724958754041951
PSMB2	-0.0438552055651408	-0.290638775094026	-0.790620554278904
PSMB3	0.046111988971764	-0.227559539962461	0.844345223184922
PSMB4	-0.320825104907553	-0.566455270050047	0.657076116208135
PSMB5	0.672819098620094	-0.368717160129274	0.690646737735466
PSMB6	-0.278082001427838	-0.543791783184187	0.103034548288577
PSMB7	0.439652756154711	0.0993074599845608	0.411576814967338
PSMC1	0.252034952268646	-0.0998636808884572	-0.637881597576373
PSMC2	0.225825482226532	-0.241781546970722	0.505193448387602
PSMC3	0.0714041962334801	-0.536614995941769	0.553473738648189
PSMC4	0.295213082173633	-0.174623072864335	-0.628050394580433
PSMC5	0.398996850916913	-0.316563363826823	-0.343990749883967
PSMC6	0.46808917789094	-0.551053814121296	-0.962944822369506
PSMD1	-0.327585836810276	-0.335308595445841	0.97259715187563
PSMD12	0.399620394563097	-0.425732570886494	-0.640145209282484
PSMD13	-0.133114811770388	0.293819503231284	0.480005824092889
PSMD14	-0.0867200396439808	0.192605874287509	0.959636492426048
PSMD2	0.0773042391664597	-0.0578453567330483	-0.369065073969213
PSMD4	0.409649842755835	-0.393076531122087	-0.31365292010819
PSMD5	0.0296711348956837	0.00455104999539813	0.947893245426655
PSMD7	-0.127636286785925	-0.34843274678557	0.80726451969907
PSMD8	-0.17244514971872	-0.0284164357243778	0.998400213225604
PSME1	0.108226588665164	0.273491167083543	0.0739538243071612
PSPC1	0.451006366258977	0.0380515919769404	0.579648839050342
PTBP1	-0.0573150970784045	0.471507277446277	0.418713907226091
PTGDS	0.598241229031338	0.0877058648976256	0.037091431498549
PTGES3	-0.217229840288816	-0.20128873333173	0.972156908342771
PTGFRN	0.0243807193063139	-0.180522208319153	0.0851103932755066
PTGR1	0.575153173139654	0.593019551802289	0.847609373054876
PTGR2	-0.0958514236998583	0.256694855315651	-0.749569446337573
PTK2	0.138299704366915	-0.00403674306143438	-0.0921454686167565
PTK2B	-0.318561901175216	-0.402391578496197	0.0695761609743175
PTMA	0.233450752038421	0.278540392180764	0.600445391076759
PTMS	-0.326721552967481	-0.26313274152752	0.0550378802298208
PTN	0.250381751569754	0.0575843770284052	0.204260429586
PTP4A2	0.418158426491767	-0.333677251514699	0.385682326214134
PTPN11	-0.0218658481651359	0.416295707092355	-0.251975916723658
PTPN23	-0.346559247942761	0.696629287851896	0.735566908571875
PTPN5	0.0477306872573193	-0.194653475271937	-0.262719964422761
PTPN9	0.489671851723812	-0.111505241840246	-0.668134278268185
PTPRA	0.100132152290193	0.484777455217838	0.797751996922749
PTPRD	0.300176228637172	-0.425270801303626	-0.236428566277701
PTPRF	0.1185742530628	0.334301258915367	0.355545872201893
PTPRN	0.114969903778883	-0.461641837421019	0.950601428055406
PTPRN2	-0.0538148506200005	-0.317975527217683	0.573362519914039
PTPRS	-0.0215869645240226	-0.133263309059454	-0.965620524994099
PTPRZ1	0.120187012934224	-0.169377436844934	0.615132034128193
PURA	0.193921138541297	0.0425411356598226	0.778050363743566
PURB	0.478761285977676	-0.323876551119579	-0.159774776243067
PYGB	0.330327734553988	0.096183512362297	0.208618424610331
PYGM	0.0547965300433209	0.491119863963343	0.214537639506592
QARS	0.200455837567892	0.378141230647212	-0.547431597471887
QDPR	0.203440822728399	0.480499934334632	0.205021505849153
QKI	-0.252819203782847	0.541884721600157	0.499131990999656
RAB11FIP5	0.0676682522039107	0.0181092760279556	0.633961288730993
RAB12	-0.237429250114654	0.330365829318647	-0.826975927114847
RAB18	-0.824332632101949	0.232464576223195	0.771449392440146
RAB1A	-0.6944911022838	0.113769872624023	0.853207914823053
RAB21	-0.197553107609779	0.221494223319025	-0.613584348417151
RAB23	-0.287684975274772	0.196596921785309	0.448622660443181
RAB27B	-0.311638115556862	-0.0659533733945744	0.76340827244537
RAB2A	-0.792361885446838	0.324653206807132	0.642085504468551
RAB2B	-0.217306713456285	0.058748980912575	0.886199429478732
RAB39B	-0.181619061070906	-0.283617731969289	-0.904363726800675
RAB3A	-0.600749224776558	0.124416981244053	0.409275304356867
RAB3B	-0.374406522879352	0.397797703283455	0.647648264811112
RAB3C	-0.488496456403405	0.211164697189383	0.588231120302668
RAB3D	0.00598211865283426	-0.288742446914551	0.616924116735564
RAB3GAP1	0.380346064199252	-0.0586301984910652	0.526000376918602
RAB3GAP2	0.597380217575405	-0.121894855951366	0.747966733979891
RAB4A	-0.623096470919808	-0.279239693615055	0.583447601099213
RAB4B	-0.430615274972194	0.245997025791835	0.216209242597908
RAB5A	0.223143974492876	-0.0610367166730998	-0.30030901386379
RAB5B	-0.636984745667205	-0.17156934029347	0.613169783198985
RAB5C	-0.466341617236857	0.0214911191508516	0.578411924488832
RAB6A	-0.310616707990979	-0.221676911141608	0.0633966185171865
RAB6B	-0.384201118294634	0.177977032839378	0.361531327093831
RAB8A	0.433242304362256	0.315756496612957	0.490045202769749
RAB9B	0.490020514431419	-0.0893233130231597	-0.102615468054438
RABEP1	0.428722235575957	0.41633241480489	-0.460889129411702
RABGEF1	-0.0583864118115763	0.124360242792746	0.406279701794235
RABL6	-0.38445465474213	-0.00755813464332757	0.707873835015498
RAD23A	0.106062129875864	-0.0476553466270151	0.277480534349006
RAD23B	0.0164049495822944	-0.529005304803524	0.85845416577626
RAE1	0.416424011452358	-0.209978785571619	0.784954791712423
RALA	0.0598394928616203	0.295113019919809	0.422731283962643
RALBP1	0.678275176984547	0.353969744619505	0.756684001341002
RALY	-0.206145704407142	0.031158838062552	0.888664399576785
RAN	0.0788817969075994	0.133191019117297	0.183120685910487
RANBP1	0.282788115875557	-0.0721481935537992	0.965648780512928
RANBP3	-0.198557732380348	-0.362356420085734	-0.943169029577119
RANBP6	0.0779310441589048	0.356480532640296	0.26986793988517
RANGAP1	-0.0850597334219524	-0.442344137959991	0.0107658435415238
RAP1A	0.218431649982091	-0.117502880268095	-0.394402322988266
RAP1B	0.451390202263828	0.222627008711423	0.489212105166067
RAP1GAP	-0.0672902733299166	0.138560776909141	0.966950154026316
RAP1GAP2	0.37117988006929	0.159434699314006	0.67134061667503
RAP1GDS1	0.159689226225714	0.292488677694943	0.654190706218187
RAP2A	-0.682847120416363	-0.0815830088160415	-0.551423817662848
RAP2B	-0.496469609284364	0.148937256959211	0.86589209651357
RAPGEF2	-0.408887458013685	-0.179252139119301	-0.474592646088671
RAPGEF4	-0.641021394811613	0.180213636106709	0.751560213485278
RASA1	0.281650499804582	-0.421597892026744	0.00498765502982884
RASAL1	-0.339473388812505	0.0837702237539669	0.957760694132943
RASAL2	-0.0313576572726815	-0.152584220894101	-0.549971330211069
RASGRF1	0.741221281302981	0.169792604646072	0.975006210603669
RASGRF2	-0.630016121952449	-0.0855571584176184	-0.695329940024301
RBM39	-0.0318712121906727	0.287091892653411	0.114290824677937
RBM8A	0.106767583099378	0.431712635615412	-0.0944880928361195
RBMX	0.0322708104291612	0.130274580022209	0.978685706933051
RBX1	0.022949278595533	-0.0369347691364463	-0.162629688341047
RCN1	-0.343138237896953	0.259700262614038	0.719992822134796
RCN2	-0.0748112447705312	0.394847628891814	0.104992507409846
RDH11	0.34612717125442	-0.467495095749255	0.875250377339841
RDX	0.393173606340322	0.301603447898409	0.729603185192545
REEP5	0.119649195755012	-0.363246329723702	-0.473886543468256
REPS2	-0.203421428519113	-0.0466787214957022	0.988333996485546
RFTN1	0.0279089619066269	-0.458089736463444	0.876435348716982
RGS17	-0.444940599602534	-0.447628213042933	-0.328556259317335
RGS6	0.416707993016849	0.303574333631438	-0.87612569602233
RGS7	0.104810925741193	0.473833958944567	0.726253683227395
RHEB	-0.0855360710752885	-0.262153898653596	-0.507726244017259
RHOA	0.244459085653148	0.0548594392399709	-0.0617400076801788
RHOB	-0.0276310481643144	0.0469239756408546	0.822014684937794
RHOC	0.779956208713825	0.32979629602699	0.957079207107837
RIC8A	-0.188308998285547	-0.0298655785224037	-0.787933105157556
RIMBP2	0.3616062934487	0.0712539104801724	0.860439241601609
RIMS1	-0.18626672344573	-0.262895730503258	-0.99907996319027
RIMS3	0.222996280037746	-0.521127805918211	-0.252507646699963
RMDN1	-0.133291137237818	0.342885361447164	-0.943005793076105
RMDN3	0.547645313784864	0.474608641676887	0.71461887753669
RNF170	0.328305742125655	0.190121362795493	0.537172788013312
RNH1	0.488167400692845	0.275782764062541	0.899881557974219
ROCK2	0.0980950679723787	0.0702340021791944	0.759874802543741
ROGDI	-0.410160711130392	-0.0703853584950411	0.487079511900256
RPA1	-0.330403172949152	-0.152159816004853	-0.726467265852129
RPA2	-0.0734488494291119	0.0325761952541791	0.906712569749588
RPH3A	-0.303533813114026	0.0389966837963723	0.810386565759243
RPL10	0.501673726950861	0.0535414998146153	0.179914463081206
RPL10A	0.176743385052478	0.327768786299454	0.0667606976295051
RPL11	-0.609408160809728	-0.10154610404362	0.418751372783985
RPL12	0.744417478779736	0.0533630711668988	0.449695374008641
RPL13	0.0833249206386188	0.248189454957089	-0.0735244755798938
RPL13A	0.519385814041251	0.199782839920757	0.0824234608476194
RPL14	-0.440302849632866	0.129722150215967	0.105399716385826
RPL15	0.404608141804856	-0.456688922795218	0.825681502049001
RPL17	-0.115367393071942	-0.390725467634646	-0.0585361841635055
RPL18	-0.58819888418125	0.0284258974000071	-0.153334617735769
RPL18A	-0.030140330800872	-0.0583364898609714	0.27814505855714
RPL19	-0.847212321630177	0.180537764394548	-0.207431174455751
RPL21	-0.0118658598922023	-0.1175818711672	0.176527914452647
RPL22	0.687443021927148	-0.348221319583311	-0.0661709261463853
RPL23	-0.520472763407509	-0.0139816669262901	0.035320954955263
RPL23A	-0.611609837357533	0.486531851474773	0.134070245067535
RPL24	-0.26090444120829	-0.276932593073551	-0.0623573576557517
RPL27	0.283337018233919	0.0290663352346703	0.00988778660334493
RPL27A	-0.668430765147797	-0.170650084422247	-0.69390265228561
RPL28	0.355584009408166	0.315420162044022	-0.549264371131951
RPL29	-0.681863942036911	-0.0299015181887907	-0.845940617680788
RPL30	-0.362204850581877	0.141820461061805	-0.0324770085696409
RPL31	-0.632323338868604	-0.0509702417103597	0.0519528565961442
RPL32	-0.697170889218657	-0.0375788479455058	0.263375189928972
RPL34	0.602711639737687	-0.0742975105543442	-0.0360482489762662
RPL35	0.411651146285114	0.24608561481646	-0.1054624326648
RPL35A	-0.156035029115041	-0.613640503136639	0.430799861834462
RPL36	-0.217704283928725	-0.294236876528348	-0.0554653518508811
RPL37	-0.593794762775465	0.0268362104771854	0.392274773187647
RPL37A	-0.189545755763166	-0.147470315768191	-0.0603385444403478
RPL4	-0.313947794425792	-0.44579793804057	0.324653253081313
RPL5	0.430746402840165	-0.0952489085276707	0.457022535181907
RPL6	-0.246145501029938	-0.679704132929227	0.455082746599092
RPL7	-0.431121150577971	-0.281062641541499	0.205896716685416
RPL7A	-0.587540447047537	-0.0442249283729623	0.0800378851520649
RPL8	-0.073905938585522	-0.242785373010333	-0.0197956165494928
RPL9	-0.0758878558717494	-0.0186339268556206	-0.141340520798457
RPLP1	-0.807974348685875	-0.376668051974116	-0.0900450505253657
RPLP2	-0.322457708097523	-0.0518365956008541	-0.669125172128534
RPN1	0.434081184653863	-0.177137851324318	-1.23238996339471e-05
RPN2	-0.0717446423983196	-0.0842279252734796	0.345704996743452
RPS10	-0.689995487412148	0.0511587775612626	0.135178733575359
RPS11	-0.628987496295818	-0.213031414658973	-0.0628090841651138
RPS12	0.273900195175788	0.0100642735670985	0.126393309431495
RPS13	-0.533959243031428	-0.0592661438715924	0.0246767567500578
RPS14	-0.28134114851638	-0.189294928329182	-0.266006403144321
RPS15A	0.440072533025419	0.12676527897288	0.699796271572401
RPS16	0.471441977050008	0.350087716793689	0.0656927646705492
RPS17	0.410290362369938	-0.459824546514767	0.0268169234635953
RPS18	-0.315589925491206	-0.277704030606518	-0.184241808898217
RPS19	-0.213529865815541	0.533185627452109	0.126530222908543
RPS2	0.428527771710301	0.21768833160428	-0.146304605689318
RPS20	-0.420745308244752	-0.101062948550636	0.0467414319480662
RPS21	0.421560701837182	-0.16919076978905	-0.177178750557471
RPS23	-0.14301926550011	-0.00537373727405979	0.927451210662466
RPS24	-0.353063305003829	-0.208009839215963	0.48359319217849
RPS25	-0.350942266643401	-0.285975466549766	0.420319993399619
RPS28	-0.605058554595005	-0.171136907665404	0.756320259995235
RPS29	0.698822279947287	-0.212245641676973	0.460972708889324
RPS3	0.112123592261292	-0.320904003757736	0.0867171545677159
RPS3A	-0.255873629176464	-0.156417121437852	0.163654334217924
RPS4X	-0.762058496553276	0.0576427020128132	0.165036183244334
RPS5	0.456386763279004	0.0533503890505421	0.110472105113395
RPS6	0.0347183173232114	-0.202039595895384	-0.483722562284414
RPS6KA2	0.367215448055342	0.536837496739285	0.916569541862951
RPS7	-0.311366195769013	-0.338195916871635	-0.318973080124784
RPS8	-0.67225557516475	-0.0120031886169039	-0.010841938350824
RPS9	-0.168803006229275	0.157340605176195	0.394390777585799
RPSA	0.472345437534524	0.101419728142285	0.359149955506713
RRAGA	-0.18401892751592	-0.234415316133389	0.487777142871179
RRBP1	0.391380839625008	0.156762167326648	-0.917810224086505
RSU1	-0.294129887949536	0.482740268178036	0.534355297215126
RTCA	-0.281533567741344	0.190287571228473	-0.81987588340529
RTCB	0.699952917544321	-0.242884366602528	0.731435913611195
RTN1	0.417195020866001	0.23471004837086	0.661934545343596
RTN3	0.406022828692595	0.273878600766339	0.102154390389816
RTN4	0.272053257289298	0.0959315648644793	-0.789951053596936
RUFY3	0.260394485293124	0.323898250987257	0.319887993008511
RUVBL2	-0.0364324430602779	-0.163146966256746	0.941738687520203
RYR2	0.526500880865215	-0.215614491688732	0.743692999397349
S100A1	0.116524763235342	0.133815355307159	-0.322542218494803
S100A13	0.452672996983805	0.277874007550188	0.319798126987181
S100A6	-0.278367957536202	0.180336119274303	0.483687732388515
S100B	0.201277022370472	0.216690843065472	-0.11431937235205
SACM1L	-0.702871148248854	-0.727234753815269	-0.593699744366296
SAE1	0.0712352161472909	-0.158039313913548	-0.050829790557073
SAFB	0.214509181128778	-0.189964744398865	-0.743903205127836
SAR1A	-0.281104259653122	-0.249431920388803	0.696355423989839
SAR1B	0.0871140788126909	0.551938128549618	-0.678012654784223
SARS	0.572099759850564	0.320611382979904	0.421741375488534
SBDS	-0.294413041775137	-0.273879531163186	-0.999507494244948
SBF1	0.0819013481049263	-0.0715289040927742	-0.610490888428863
SCAI	-0.670725085025834	-0.107764276518896	0.775761756529448
SCAMP1	0.475643803120908	-0.541464812699204	-0.133839484782232
SCAMP4	0.0626823534113182	0.268565366699786	0.478825885663871
SCAMP5	-0.12509089501915	-0.142312339902498	0.82216982277286
SCARB2	-0.0171921137473982	0.223158337251849	0.624714375851714
SCCPDH	0.120199940826133	0.00351797587518772	-0.414726227456592
SCFD1	0.449880641180749	0.0128211431830254	0.884865842845998
SCG2	-0.624717576414312	-0.154001330361566	-0.999939731627642
SCG3	0.122596782328506	0.30787038636225	0.493358110245019
SCG5	-0.14673419386143	-0.0961254631142967	-0.308944732488489
SCN1A	0.127054399943524	0.483698564273334	0.875915868902618
SCN1B	-0.122145540358824	0.0996402442930326	-0.557997311279701
SCN2A	-0.031780445056475	0.0916462311733218	-0.786746813640108
SCN2B	0.401052195318164	0.22335473056552	0.148810137992727
SCN3B	-0.180152316649205	0.172699430613972	-0.381054709246575
SCP2	0.0913497617154716	0.130109699994941	-0.70877337495457
SCRN1	-0.230809220819255	0.16738473409262	0.933450520576953
SCRN3	-0.0136730278791242	-0.0507026513432233	0.889827268015051
SDHA	0.229157043605368	-0.135308114936326	0.747109890023321
SDHB	0.217417837278366	0.141613527209113	0.715154457620502
SEC14L2	-0.32349166761576	0.321578391995439	0.986942190571712
SEC23A	0.587671279177893	-0.325392824549712	0.650275127719265
SEL1L	0.18578543191757	-0.0653860502071523	0.422363888866735
SELENBP1	0.55251966015243	0.216370985256259	-0.0812559964222011
SEMA4D	0.16880586678018	0.53927607232332	0.65322485984275
SERBP1	-0.490571474573964	0.155657536265573	0.275058554386488
SERINC1	-0.0422896156433117	-0.0154580727699256	-0.544075889337366
SERINC3	-0.0727230729664836	-0.136634162625696	0.470461286218978
SERPINB6	-0.147918823361112	0.569558781378298	0.632172036139907
SERPINF1	-0.222062392799286	-0.479841106386643	0.142984599923305
SESTD1	0.186374258783694	0.321923378783056	0.619908118861243
SEZ6L	-0.182285225058819	-0.40494847142679	0.289463024557321
SEZ6L2	0.0664161775241433	0.197846900772524	0.660144628372161
SF3A3	0.255439954221318	-0.115462424959987	0.727413204179262
SFPQ	-0.465073422966947	-0.525785934943095	0.997433760753228
SFXN1	0.0268222081756426	0.404824647073688	0.871381164116716
SFXN5	-0.323368404879095	-0.0377409744783525	0.699669299942146
SGIP1	0.0502351882288322	-0.101621039624149	0.615355270886969
SGSM1	-0.200567393434862	-0.192194571308543	-0.604623408021375
SGTA	-0.353668547391836	0.0260714817223045	0.550491574862987
SGTB	0.179819764890846	0.403833709807357	0.739398500520188
SH3BGRL	0.246846421709096	0.215361825285245	0.21879827025339
SH3BGRL2	0.503584167143315	0.15390953395841	0.795212848906803
SH3GL1	0.00391905293724583	-0.101891737309408	-0.548292902491784
SH3GL2	-0.336774873774982	0.366893291856826	0.955305596054763
SH3GL3	0.398214277976932	0.189967687352924	-0.518315180884895
SH3GLB1	0.0264077780638575	-0.0432867437229549	0.478390915348176
SH3KBP1	0.0726905827148113	-0.45758191241666	0.541885301192836
SH3PXD2A	-0.0111647912526694	0.376266005643789	-0.439813744306665
SHANK2	-0.698618355121856	-0.355311942431684	0.654751698557328
SHANK3	0.223827916452106	0.12371121633099	0.964405441517437
SHC3	-0.28799901244244	-0.434456910039221	0.101231564414472
SHISA4	-0.00458944869565264	-0.0935505727953295	0.765253274033909
SHISA7	-0.130720994439483	0.0710710313581786	0.75893553538272
SIK3	0.556137121706068	0.106483403791074	0.417123239365352
SIRPA	0.487866423494989	-0.16747979208376	0.827802064584356
SIRT2	0.118497158623778	0.163858048301499	0.466837495955219
SIRT5	-0.25290172237155	-0.0987429956881798	0.3953375456321
SKP1	0.609880930274336	0.192609858819794	0.292888019031434
SLC12A2	0.257718244072117	0.564960565399112	0.529709751041875
SLC12A5	-0.0204477461642759	-0.318256500238213	0.57610827542314
SLC14A1	0.706562427782748	0.34404750697143	-0.963162904897109
SLC16A1	0.364555534659303	0.421492022985392	0.389404967576641
SLC17A7	-0.224048080738388	-0.00771058246969425	0.861880557361969
SLC1A2	0.593447618575158	0.403403568419429	0.906704217832265
SLC1A3	0.385195188729818	0.0194455055401864	0.703703317539695
SLC1A4	0.107367448752314	0.190175518702314	-0.365283627176558
SLC24A2	-0.191971968667127	0.166220465872405	0.232435945588411
SLC25A11	0.315467457604958	0.225435083422802	0.40803587551129
SLC25A12	-0.406725439579618	0.0844299737813772	0.617424617714317
SLC25A22	0.427644954117438	-0.0245616344249083	0.972249737009998
SLC25A23	0.328305783089963	-0.318420414927286	0.460510379734762
SLC25A25	0.025034206318874	0.482908969004941	0.751134284834113
SLC25A27	-0.37531154946875	0.301416590376148	0.852957730210768
SLC25A3	0.229124382019129	-0.00233981209338731	0.266873845687408
SLC25A4	-0.318498146513345	0.0486447496791135	0.0673912889481887
SLC25A46	0.592476910032075	-0.3849236783471	0.633892259836017
SLC25A5	0.636015111685449	0.14471040116042	0.639440333745689
SLC27A1	-0.212866863631421	-0.203037833750319	-0.837415319210351
SLC27A4	-0.0357630655855895	0.549079611436973	0.362669263938527
SLC2A1	-0.158516112009003	0.277824348516909	0.95350808998896
SLC2A13	-0.432148230070074	-0.137221937895889	0.253776077070068
SLC30A3	-0.334935048303438	-0.321698564258954	0.9437659047476
SLC30A9	0.249345977806585	0.106859819131341	0.992474544950949
SLC32A1	-0.136660571797761	0.365392542935037	0.233063696302334
SLC35F6	-0.0899082677966898	0.307954996050787	0.914337922335003
SLC39A10	0.0313870589229331	0.127352397565689	0.271317507335278
SLC3A2	0.285896525918932	0.116877754051555	-0.273368196679562
SLC44A1	0.589905310647409	0.352745822837211	-0.066930781937003
SLC44A2	0.547805666028805	0.103425530527738	0.699222369039718
SLC4A10	0.276163615397854	0.198888367705805	-0.251457759957194
SLC4A4	0.434303518790247	0.296870813604027	0.875849964459723
SLC6A1	0.45118844785519	0.0910099592842289	0.950284823012256
SLC6A11	0.489718718857713	-0.466488726074263	0.282020401389122
SLC6A17	-0.56056169509269	-0.0193830315019266	0.75713390414975
SLC6A7	-0.358195750714941	-0.187784885324719	0.731646089352092
SLC7A5	0.397303162652252	-0.354615098756145	0.322408579063102
SLC7A8	-0.281026573920046	-0.121900640143619	0.595602433950526
SLC8A1	-0.139697277762464	0.0695243246196791	-0.0364368950777122
SLC8A2	-0.667341145420464	-0.252341321647046	0.760400060083633
SLC9A1	-0.557795961174116	0.17997724736993	-0.961631259228649
SLC9A3R1	0.584995202453848	0.55694941880166	0.481563026663091
SLC9A3R2	0.0484944147489213	0.353661976806578	0.33486369538087
SLC9A6	-0.130487034243397	-0.0408484906403269	0.0230765827563412
SLK	-0.12071005706477	0.596863715675114	-0.691341871728253
SLTM	-0.517805043774974	0.272094036934163	-0.0427729623774026
SMAP1	-0.166276477285592	-0.170857460052707	0.916156787447194
SMC3	0.0818972449962936	0.492577457406645	0.990818113755105
SMPD3	0.469463684381696	-0.126528810803521	0.541630521268228
SMS	0.432617132113421	0.13001363240138	0.398207449949582
SNAP25	0.390553424205966	-0.109816888743974	0.927848907873709
SNAP29	-0.0403133404377178	0.194181126639152	-0.402739461320703
SNAP91	0.66834208828001	0.0948000242780544	-0.515556199823123
SNCA	0.381413239838048	0.606304211823273	-0.321816936716721
SNCB	0.700543643567067	0.378918258369726	0.0680142314015702
SNCG	0.526365426360157	0.115797705010831	0.677869741272024
SNPH	-0.353815747537002	-0.0310889861766291	-0.857371525915293
SNRNP70	0.190239285322109	-0.437810200456978	-0.908225593637076
SNRPD2	0.0401224970625077	-0.460633268104604	0.569747189484539
SNRPD3	0.279486775623907	-0.053308550375277	0.91005831755188
SNTA1	0.668411849858785	0.687748032870863	0.990458054007926
SNX1	0.338677111572602	0.548070875496376	0.444983366912486
SNX17	-0.400950097312234	0.258660885286576	0.45627411124471
SNX3	0.105840790354106	-0.163472230719032	0.749676065165115
SNX30	0.310492999815325	-0.190818257770659	0.389125516711757
SNX4	0.225306359089486	0.247923184216831	-0.874402107141749
SNX5	0.23494012044892	0.455493582547688	-0.269370750352345
SNX6	-0.247544286139415	0.376316208440326	0.736037109346076
SOD1	0.130182055438793	0.154358868054204	-0.490828210964508
SOD2	0.554759673673902	0.109156815686494	0.904809766387518
SOGA3	-0.604030782683341	-0.292998011319747	0.795221851199609
SORBS1	0.13777015697908	0.203363421515964	0.969528554823971
SORBS2	-0.208882985030178	-0.0681789839773034	0.705270912303596
SORL1	0.570547276948683	0.589165394484886	0.698565594532874
SORT1	0.1437067359362	0.612644139441482	0.822072057695557
SPARCL1	0.326262088765838	0.329090128566197	0.774691164789365
SPG7	-0.278578098369315	0.480861213660401	0.677934878391541
SPON1	-0.0492526464565914	0.205436045820977	0.997439733037281
SPTB	-0.382285785085484	-0.329119570948246	0.593425147284872
SPTBN2	-0.139975779336857	-0.273247362726998	0.970596462873254
SPTBN4	0.105325505018513	-0.23941234950715	0.00400945447808605
SQSTM1	-0.256296276651952	0.387084450146775	-0.337355055304264
SRC	0.0455809872904863	-0.178762499294476	0.506407497401424
SRCIN1	0.0951568915463689	-0.0109345444282159	0.934518533264168
SRGAP2	0.138427819837458	-0.529350457535418	0.427287428264439
SRGAP3	-0.507505300198802	-0.253046074882024	0.216499935902239
SRI	0.868946521636165	0.347306819285426	0.769424577991939
SRP14	0.120067827036024	-0.0965528295056822	0.275559079663989
SRP54	-0.111483165602924	0.107458394848133	-0.256536986375059
SRP68	0.612468224534869	-0.111675025868376	-0.699214510411146
SRP72	0.256055715134785	-0.0706180047416407	0.840231832109554
SRP9	-0.130144919660733	0.0410197872458885	0.7013397601109
SRPK2	0.248353581210799	0.0701384178487493	-0.7893836908752
SRPRB	0.00999862275363299	-0.300956083218762	0.205914462024521
SRRT	-0.0692624213651215	-0.62454151475997	0.292908485682374
SRSF3	-0.359692891369166	0.548957805698602	0.801312232322542
SRSF5	-0.0043936916148902	-0.660409654353348	-0.883936283714882
SRSF6	-0.454734743263333	-0.0680510778353251	-0.146335446751253
SRSF7	-0.155520688240272	-0.32630611869527	0.68094707329265
SSB	0.0294327414789794	-0.354856123340921	0.665811949974592
SSBP1	0.0155118276433184	-0.107804161551888	-0.84035067867461
SSR3	0.355669885618935	0.455890975043235	0.872929359485721
SSTR2	0.698581913365745	0.0114983368241394	-0.729734179692176
STAM	0.153826991771861	-0.0328008118058415	0.32391211707158
STAMBP	0.405508221658174	0.558126741546432	0.148521865983637
STARD3NL	-0.160634306674382	-0.0565211530131205	0.114174264985403
STAT1	0.831594455464627	0.577314492210796	0.264155630679295
STIM1	0.138431934256901	0.0642877597941614	0.154313898267711
STIP1	-0.128136850304851	-0.399445517176358	0.433293735507943
STK32C	-0.229249307322346	-0.330242490989208	-0.675488978380983
STK39	0.225118294344388	-0.310040070521121	0.929824781345343
STMN1	0.40585299422767	0.327648059860139	-0.358977447501824
STMN2	0.533455230057907	0.179312856787999	0.0648683086667907
STMN3	0.444267748544964	0.128085256819832	0.475049743099098
STOM	0.510005007410762	0.449607625332516	0.857746093743692
STOML2	0.693935777116802	0.058068613173191	0.855411021613706
STRAP	0.503599619611501	0.307519260546683	0.867659650165238
STUB1	0.396411876956915	-0.119596648886014	0.179652799537583
STX12	0.388356663775078	-0.0754492117691075	-0.209789829325958
STX16	0.250739617660209	0.396348250896452	0.443101179679276
STX1A	-0.352391031366907	0.0511442875076583	0.786330415914739
STX1B	0.126674559871649	0.0323254679302692	0.784915114583453
STX6	-0.247218723173917	-0.0505309239911649	-0.35982864557161
STXBP1	0.304506128824823	0.247836302049319	0.717519788822222
STXBP3	-0.22405288678497	0.410053008869437	-0.039459835966882
STXBP5	0.682066126783002	-0.523221447225498	0.448134323832257
STXBP5L	-0.0921137285677281	-0.470308393084579	0.764628787040701
STXBP6	0.222053769083696	0.10257820087297	0.601845386373995
SUB1	0.149616297350866	-0.0218260918951244	0.942650175947173
SUCLA2	-0.0587710907810593	-0.0267581937091511	0.331410534488143
SUCLG1	-0.0652971298774987	-0.284317539815889	-0.832228753409534
SUCLG2	0.238600302854713	0.402103189642483	0.611278627855214
SUGP2	0.100798796328604	-0.138344965218003	0.829189670909145
SULT4A1	0.216534804872367	0.414588524224367	-0.255156117225365
SUMO2	-0.13981729555396	-0.391942868929605	0.0355247273352784
SV2A	-0.2138263904866	0.285758747759769	0.270216823115544
SV2B	-0.0433129603373319	-0.0916414805614151	0.568183975921837
SVIP	0.0156638535736056	0.165295230192191	0.636030753065253
SVOP	0.065101579888412	0.259842313134518	0.984421216874754
SWAP70	-0.0252909284665609	0.464061052135724	0.623280938861533
SYN1	-0.285559731895276	0.0416180165964819	0.72677996551813
SYN2	-0.243120657892212	-0.0547098313343971	0.846282015608078
SYN3	-0.451543138228165	-0.112951520491713	0.847291400536571
SYNE1	0.064735832790767	0.178938083673504	-0.236534089309899
SYNGAP1	-0.411664824325373	0.0283297851366182	0.609476330844148
SYNGR1	-0.0296801180762457	0.0563202879681675	0.623078057596514
SYNGR3	-0.316972856116002	0.143746891725313	0.0624720695423961
SYNJ1	0.219999037283602	0.445109091326483	0.860545908680388
SYNJ2BP	0.0205313232186396	0.254898641505181	0.70087817633321
SYNM	0.0819717498022136	0.351999328584752	0.746557802274616
SYNPO	-0.115502627495342	0.00349236588843841	0.294517109010798
SYNPR	-0.47606008275373	0.258799111713258	-0.427385724994574
SYP	-0.587285065539917	-0.0326634480752505	0.256896101709241
SYT1	-0.351919127524211	0.056162139349353	0.677190404034591
SYT12	0.148591422026947	0.103029157606284	-0.00100441623750407
SYT2	-0.185271483233211	0.396096200573703	-0.35404737478803
SYT3	-0.102514551886827	-0.185516310800496	0.842182723351428
SYT7	-0.707047266567428	-0.233179880111056	0.806430609839149
SYVN1	-0.194939986616162	0.0863063478016865	-0.699177655457924
TACC1	0.136873719202928	-0.234716026600419	0.850564721403058
TAGLN2	0.703354720095623	0.244794658270393	-0.399881652034888
TAGLN3	0.383182223250948	0.212481295168369	-0.714240438151015
TALDO1	-0.156249933998099	0.372607629345944	0.563049720183976
TANC2	-0.327471364533779	-0.123163612840895	-0.98484356327417
TARS	-0.25204631941616	-0.283487178955472	0.564501058566601
TARSL2	-0.0991230620641213	-0.189950303581518	-0.466413866481737
TBC1D13	0.174843299744567	0.507381907161844	0.898066689321691
TBC1D15	-0.212380757093507	-0.0442479633360361	0.386923199929354
TBC1D17	-0.124165811867538	0.740312284091227	-0.237648027056753
TBC1D4	0.0695759755001761	0.2234568136774	0.29046224742574
TBC1D9B	0.597235451541002	0.69184115130517	0.139446398639413
TBCA	-0.534479901112076	0.183326128915707	0.581440188976924
TBCB	-0.752489002919735	0.250942415089697	0.406016154348145
TCP1	0.0972865677136376	-0.0907576865484702	0.722356536182251
TCP11L1	0.382907462971198	-0.0190547789993272	0.51939737939793
TECR	-0.443312713691751	-0.00918620248852113	-0.520439145286486
TERF2IP	-0.239644175499166	-0.28591878256079	-0.724835799979891
TF	0.149215332668217	0.224506981129615	-0.416966372602134
TFRC	0.305416417145767	0.207875926040167	0.507575241781321
TGM2	0.679150964867781	0.232489278815223	-0.343131127056907
TGOLN2	0.501433017314081	0.327107354744949	-0.115539517290821
THNSL1	0.188443493833899	-0.0143601585109103	-0.0134781256571756
THOP1	-0.0138327217302168	-0.387151613009571	0.890537526112918
THY1	0.204829236527071	-0.030276075628615	0.483236328849924
TIAM2	0.0843656318340607	-0.0502621168656565	-0.984902684509599
TIMM10B	0.473528010299292	-0.258145259966891	0.0974140133243734
TIMM44	-0.241521512775108	-0.250116036719891	0.777288870190252
TIPRL	-0.0512746933619889	-0.0253246754719714	0.665644273978152
TJP1	0.00159057823044461	0.623839785329681	0.896760003192784
TJP2	0.354925389718725	0.435655835805093	0.616463714727031
TK2	0.347590397609589	0.490371983608198	-0.714648818632164
TKT	-0.060260927466776	0.215388481138498	0.649861724660934
TLN1	0.113609047008189	0.473694584625496	0.507397840975748
TLN2	-0.257394693362799	-0.375282889984052	0.918285772897156
TMBIM1	0.211214924387047	0.303674932253569	-0.760009649573705
TMED10	-0.165635458904287	0.049047687369175	-0.712425915304026
TMED7	0.0982110367623767	0.579199234136301	-0.42643084648088
TMEM109	-0.0526244742424746	0.544027692625265	-0.465839922973945
TMEM245	0.0473524369763207	0.515429027260598	0.26149653139256
TMEM30A	-0.46390646233168	0.152226001033451	-0.590176736889843
TMEM43	0.111940891580546	0.40507854670726	-0.772778402440348
TMEM47	-0.0342769096427111	0.54244377944989	0.319587263972871
TMEM65	-0.2880595164587	-0.0522792492994892	0.585105478407064
TMOD1	-0.550397159358766	-0.416854584433165	-0.594989375120983
TMOD2	0.545003936077167	0.693845079776726	-0.917055931545891
TMPO	0.230170013535529	-0.0689661256463416	0.842808973188728
TMSB10	0.0683562812940493	-0.563026591090233	-0.478125635621359
TMSB4X	0.0120592071723539	-0.350431201220672	-0.173537221339015
TMX3	-0.021070660239425	0.0666720758592496	-0.427975110950888
TMX4	0.433584226811636	0.412626610927631	-0.213436391633423
TNPO3	0.125378214060698	-0.405229541549695	0.848602463203221
TNR	0.561129887807846	-0.517244170935196	0.845964045628632
TNS1	0.165609402218305	0.332561311268472	0.224531648169048
TOLLIP	-0.0129108178336528	-0.43377529611955	-0.748353124668807
TOM1	-0.189256831050927	-0.107454562917608	0.202182394182371
TOM1L2	-0.0449812754306114	-0.0662129427923128	0.109883193999325
TOMM20	0.163926943481157	-0.0824303615266621	-0.244773436640419
TOMM22	0.484266751123177	0.314546516767313	-0.319151688693874
TOMM34	0.333432697397655	0.134419803029899	-0.838442908162561
TOMM5	0.278473327809378	0.662568786091489	-0.184769792487883
TPD52	0.365063356274762	0.0511338855446269	0.882856874155678
TPD52L2	-0.215665075559321	0.0159870942083688	0.995934372161896
TPI1	0.0432185748944559	-0.132378424827943	0.541643599440549
TPM1	0.172204025089086	-0.406277078597547	0.799696938475256
TPM3	0.283325111406617	0.311024600124294	0.201584481866024
TPP1	0.252486795715134	0.453989448492592	0.397978622379258
TPP2	-0.238794035911672	-0.222871558874103	0.655871015307468
TPPP	-0.128489124471461	-0.312957867374384	0.62880868910534
TPRG1L	-0.164378746774202	-0.123238210171737	-0.393808406324199
TPT1	-0.781156193892095	-0.257218977638265	0.773323777498942
TRAPPC10	-0.450206255812945	0.126226223980904	-0.633143950454929
TRAPPC3	-0.0955713579903008	-0.00614689692163979	-0.791503164579129
TRIM2	-0.379091266030127	0.10441121939083	0.832963862801423
TRIM3	0.0824275781411811	-0.0471308606724826	0.203411504069503
TRIM32	0.157475164591996	-0.318786960279341	-0.261333629785338
TRIM36	0.150117311019191	-0.32680761120614	0.727976712733822
TRIO	-0.266699452011166	-0.284353499984265	0.846788775835456
TSC2	0.686336516442608	-0.26163108864502	-0.634363673211904
TSC22D2	0.200162756365428	0.159905174359626	0.895021957141405
TSFM	0.347084875127697	0.122341513525623	0.898599892212153
TSG101	-0.0585084526591654	-0.0768185918654054	0.737414619441646
TSNAX	0.279459506599999	-0.268898603407505	0.663302376742827
TSPAN7	0.447867500920848	0.620624483807285	0.696501063479515
TTBK1	-0.19082868252051	0.141662698256696	-0.542106724290736
TTC1	0.381321847830454	0.356482804366026	-0.300079043004824
[truncated: 105 more rows]
